# Supplementary material for: Resistance to chemical carcinogenesis induction via a dampened inflammatory response in naked mole-rats
Source: Commun Biol. 2022 Mar 30;5:287. doi: 10.1038/s42003-022-03241-y (PMC8967925; doi:10.1038/s42003-022-03241-y)
Supplement: Supplementary file 3 — Supplementary Data 1 [file 42003_2022_3241_MOESM3_ESM.xlsx]

## Sheet: Sheet1
Supplementary Data 1: Changes in expression of cell-to-cell communication genes after each stimulation.
NMR								Mouse
Gene names	LPS.logFC	LPS.FDR	MC.logFC	MC.FDR	UV.logFC	UV.FDR		Gene names	LPS.logFC	LPS.FDR	MC.logFC	MC.FDR	UV.logFC	UV.FDR
A2M	3.08708	7.41e-05	0.675424	0.762764	1.12564	0.448889		A2m	3.22118	0.00738992	1.29491	0.598599	-2.54084	0.291599
AANAT	0.0656679	0.994391	-0.101712	1	-2.7129	0.488987		Aanat	-1.76631	0.377401	0.119283	0.995441	-1.76631	0.471903
ACE	-0.896882	0.049885	-1.92217	0.000113969	-0.3547	0.742249		Ace	-0.84497	0.00192818	-0.0175873	0.995441	-0.637383	0.0470357
ADAM10	0.994614	5.94e-06	0.0267556	0.999689	0.362954	0.394		Adam10	0.204357	0.292464	0.445609	0.0501312	0.139989	0.583168
ADAM12	1.36682	0.152677	-0.109446	0.999802	1.45918	0.343461		Adam12	0.143781	0.686774	0.279076	0.612429	-0.157598	0.738123
ADAM15	-1.48953	3.77e-06	-0.154646	0.912542	-0.280933	0.729771		Adam15	-0.492935	0.00203526	0.194625	0.482593	-0.244681	0.229728
ADAM17	0.670971	0.00571364	-0.096057	0.933111	-0.0634886	0.94394		Adam17	0.732269	8.3e-06	0.210282	0.469661	0.0761582	0.784105
ADAM2	-1.76011	0.0480005	-0.995074	0.609823	-0.82401	0.650308		Adam2	2.73001	0.161408	0	1	1.90544	0.424764
ADAM23	-1.0716	0.0818074	-0.483014	0.777251	-0.613221	0.628406		Adam23	-0.825122	8.09e-06	0.136996	0.719869	-0.383498	0.0899662
ADAM9	1.00447	3.08e-05	0.0398481	0.99095	0.490971	0.231737		Adam9	1.44105	4.62e-19	0.557852	0.00470856	0.0839639	0.756897
ADIPOQ	-1.46613	0.0419581	-0.68037	0.733111	-0.895477	0.510914		Adipoq	-1.9003	5.5e-14	-0.871899	0.00374553	-1.17029	1.9e-05
ADM	3.49629	2.73e-27	0.906694	0.0536506	0.648501	0.24063		Adm	4.75452	2.23e-44	0.903375	0.0262444	0.0913638	0.881338
ADM2	1.40234	0.165177	0.633959	0.838986	0.466857	0.870875		Adm2	6.51758	8.32e-15	1.00237	0.69334	4.99947	7.61e-08
AGRN	1.96796	4.96e-07	-0.175492	0.923624	0.528961	0.509228		Agrn	-0.118867	0.582613	0.0892049	0.844764	-0.170596	0.508005
AGT	0.764132	0.74796	-0.0936419	1	1.17215	0.807874		Agt	-0.995173	0.00515041	-1.62736	2.12e-05	-1.6999	6.12e-06
AHSG	-0.89598	0.156037	-0.242699	0.922519	1.51932	0.0360461		Ahsg	-0.406769	0.625511	-1.25333	0.285413	-2.27957	0.0206469
ALB	-3.22612	0.159886	-3.22612	0.453039	-3.22612	0.387269		Alb	-1.35179	0.00134972	-0.252888	0.782673	-0.903965	0.0686943
ALOX5AP	0.272922	0.670125	-0.699362	0.560316	-0.290527	0.842476		Alox5ap	1.18547	8.5e-06	1.30152	6.19e-06	0.326891	0.366282
AMH	0.66035	0.59843	1.2742	0.575273	0.491872	0.875257		Amh	1.07155	0.448265	2.39192	0.103292	1.60719	0.296959
ANGPT1	-0.743216	0.16521	-1.02644	0.215294	-0.298627	0.827397		Angpt1	0.687214	0.0123415	-0.642338	0.0770191	-1.05208	0.000415211
ANGPT2	1.62132	2.53e-05	0.269173	0.84538	0.392828	0.669475		Angpt2	3.02997	5.11e-34	0.436577	0.27093	-0.0770836	0.871285
ANGPTL1	-4.64128	2.01e-24	-2.76578	8.56e-10	-0.748479	0.312218		Angptl1	-6.35757	3.38e-40	-0.685276	0.226841	-0.218646	0.709436
ANGPTL2	-1.86878	3.31e-13	-1.55229	2.63e-08	-0.37546	0.48302		Angptl2	-3.76061	2.46e-57	-0.475864	0.129865	-0.705588	0.00515655
ANGPTL4	2.09428	2.16e-10	1.2652	0.00212745	1.67084	1.75e-05		Angptl4	3.66113	8.6e-47	0.837547	0.00398866	-0.182185	0.621717
ANXA1	1.95048	9.87e-09	0.529848	0.49608	0.477645	0.50096		Anxa1	-0.244217	0.353939	0.437523	0.213314	0.175039	0.614651
APLN	-2.74585	3.58e-11	-0.674581	0.399497	-0.114072	0.934897		Apln	3.3625	3.61e-13	1.37625	0.0146601	0.802091	0.168529
APOB	-0.841965	0.112172	-0.645754	0.572096	-0.218157	0.885342		Apob	-4.6378	0.0185311	-2.77512	0.258021	-2.72933	0.179822
APOD	-0.31461	0.630949	1.69619	0.0122518	0.627615	0.563835		Apod	2.24985	1.22e-17	0.66728	0.0549896	-0.111707	0.802458
APOE	0.416189	0.323646	0.883905	0.121822	0.95596	0.0723035		Apoe	-1.49784	6.8e-09	-0.136088	0.828985	-0.328597	0.346458
APP	-0.239997	0.447361	-0.450206	0.420732	-0.0823955	0.930418		App	-0.0601308	0.824251	0.198911	0.608511	-0.0613357	0.871259
AREG	0.951822	0.41745	-1.19197	0.726649	-0.406768	0.911361		Areg	1.70979	6.04e-05	0.208117	0.852422	2.26511	3.79e-07
ARF1	0.419912	0.0778558	-0.110307	0.905906	0.0135961	0.995743		Arf1	0.304178	0.150696	-0.0940255	0.846649	0.132345	0.655411
ARTN	-0.170974	0.802784	1.03206	0.216189	-0.291929	0.843349		Artn	0.686621	0.256542	1.17714	0.106195	1.35981	0.0266155
AVP	-1.9118	0.406481	-1.9118	0.733111	0.667726	0.914868		Avp	-2.71563	0.0376118	-1.10221	0.551255	-1.95229	0.166918
AZGP1	-2.70408	0.244992	-2.70408	0.565979	-2.70408	0.50096		Azgp1	-3.04297	0.127133	-1.15575	0.726224	-0.350076	0.903441
B2M	2.59846	2.44e-08	0.699044	0.505997	0.045237	0.990898		B2m	1.65601	5.11e-06	0.801072	0.111032	0.71844	0.107102
BDNF	-1.27934	0.271165	-0.9958	0.733111	-0.838979	0.726922		Bdnf	0.119612	0.764422	0.0781353	0.940251	0.100203	0.859416
BGN	-1.92595	9.83e-12	-1.45304	4.79e-06	0.628009	0.172244		Bgn	-0.546585	0.0679359	-0.0604962	0.952988	0.0493936	0.937609
BMP15	-1.91188	0.406481	-0.0771879	1	0.700842	0.911742		Bmp15	-1.4776	0.360194	1.07859	0.584917	0.209779	0.936287
BMP2	-2.06509	4.83e-08	0.74737	0.23163	0.350807	0.681659		Bmp2	-0.159893	0.706378	-0.315501	0.633688	-0.269694	0.596161
BMP3	-1.75282	0.00113227	-1.84362	0.00612993	-0.22974	0.887068		Bmp3	-1.35997	1.56e-06	-0.176536	0.777468	-0.814183	0.0120609
BMP4	-1.29783	0.000423742	-0.235452	0.853441	-1.2132	0.0115048		Bmp4	-2.18967	4.35e-17	-0.510171	0.166724	-0.806776	0.00538735
BMP5	-1.21623	0.121025	-0.468348	0.837724	-0.36395	0.85807		Bmp5	-4.2417	1.14e-06	-1.38174	0.197976	-0.123429	0.936777
BMP6	-0.250102	0.830117	-2.14425	0.165731	-0.681044	0.757925		Bmp6	-1.57308	3.64e-07	-0.173618	0.800165	-0.504614	0.187099
BMP7	-0.705684	0.0298146	0.275459	0.762602	0.0379481	0.983073		Bmp7	-0.334989	0.156534	-0.388639	0.241552	0.220146	0.466725
BMP8B	2.52888	0.198325	0.696719	0.938468	2.48727	0.478119		Bmp7	0.160479	0.952837	0.101915	0.995441	-1.78351	0.471903
BST1	3.49147	6.33e-07	0.538332	0.813075	1.45255	0.203523		Bst1	3.88363	2.55e-34	1.90428	2.86e-09	0.937832	0.00798756
BTC	-6.13346	5.02e-05	-0.708268	0.857824	-1.2261	0.625212		Btc	-3.65354	3.81e-24	-0.589006	0.257621	-1.8327	4.18e-07
BTLA	-0.49734	0.629943	-0.10843	0.996599	0.395926	0.860626		Btla	-0.625001	0.164678	1.46529	0.000822904	0.342166	0.545168
C1QA	0.220426	0.733646	0.0870254	0.987269	0.426319	0.723793		C1qa	-1.85215	6.14e-12	0.943759	0.00291666	-0.2943	0.428006
C1QB	0.22832	0.661263	-0.249285	0.867694	0.593583	0.46574		C1qb	-1.73552	3.2e-10	0.987494	0.00226071	-0.290753	0.449714
C1QTNF1	-1.08057	0.000251183	-1.87852	1.69e-09	-0.347064	0.585048		C1qtnf1	-1.63837	1.26e-17	-0.232634	0.506652	-0.718447	0.000839979
C3	3.17234	1.17e-12	1.32197	0.0292907	0.503198	0.605884		C3	2.10243	5.85e-08	1.20742	0.0098336	0.139375	0.831645
C4A	0.506322	0.199652	0.668253	0.316109	0.972768	0.0491383		C4b	0.997136	0.0206276	0.863276	0.149608	0.60941	0.281609
C4B	2.13301	0.123892	1.5335	0.658841	0.754574	0.859218		C4b	0.309163	0.360641	0.392444	0.447161	-0.385579	0.335236
CALCA	6.80518	5.5e-06	0	1	2.60724	0.502329		Calca	5.43353	2.91e-18	0.680524	0.756071	1.43279	0.221482
CALCB	6.18662	0.000101788	1.83314	0.743358	3.48024	0.293051		Calcb	0.652047	0.0627854	0.155571	0.852948	-0.0759833	0.911237
CALM1	0.0635663	0.853461	-0.224845	0.755436	-0.108668	0.889308		Calm1	0.199849	0.432077	0.0814215	0.891852	0.0431783	0.92898
CALM2	-0.904033	0.00180782	-0.167732	0.879744	-0.456816	0.402264		Calm2	-0.269036	0.259831	0.183841	0.666716	-0.401414	0.137621
CALM3	-0.370776	0.122508	-0.185501	0.783213	0.0632962	0.935896		Calm3	-0.557847	0.00256499	-0.226368	0.479398	-0.32133	0.161585
CALR	1.407	2.33e-06	0.18355	0.871468	0.61347	0.227779		Calr	1.46366	7.86e-09	0.189479	0.725777	0.652612	0.0309454
CAMP	4.38775	0.0176647	3.48831	0.33313	3.77132	0.213039		Camp	4.98935	3.59e-23	0.299284	0.84687	0.630065	0.453564
CCK	-0.0983627	0.974681	0.179925	0.998718	-0.900701	0.828015		Cck	-1.13026	0.0244026	-0.46612	0.585321	-0.547894	0.38396
CCL1	1.30907	0.512402	-1.91919	0.733111	0.678855	0.90599		Cckbr	-1.69766	0.032168	0.516349	0.627245	2.3437	3.31e-06
CCL11	4.2434	2.24e-08	0.0757542	1	0.485953	0.810397		Ccl11	-0.719284	0.0298155	1.41853	3.51e-05	0.670972	0.0787365
CCL17	4.87758	3.45e-12	0.571671	0.857362	0.935841	0.628706		Ccl17	2.38829	0.00014024	2.33597	0.00111162	2.70023	6.64e-05
CCL2	4.95531	1.01e-13	2.32268	0.00243014	0.901091	0.463327		Ccl2	5.95456	7.9e-41	3.92923	1.36e-20	1.37374	0.00176144
CCL20	4.32215	2.9e-08	0.703904	0.744909	0.199056	0.941441		Ccl20	3.62745	3.22e-17	0.90508	0.203053	3.4966	3.75e-15
CCL22	5.46568	1.62e-13	-0.235236	0.942335	-1.18208	0.340758		Ccl22	0.20999	0.538719	1.50836	7.85e-07	1.80704	1.23e-09
CCL24	-0.267148	0.71329	0.946702	0.40384	0.199586	0.914737		Ccl24	-5.63073	7.16e-28	0.446613	0.555364	-1.2343	0.00999617
CCL25	1.171	0.52523	0.410894	0.969031	0.785297	0.870745		Ccl24	0.463072	0.168544	0.182187	0.803183	0.0998131	0.861877
CCL26	-1.39737	0.189899	-0.607523	0.835017	-0.222884	0.943833		Ccl24	-2.54222	0.199536	-2.54222	0.390776	1.06647	0.565548
CCL28	0.0730757	0.986991	-1.76215	0.707126	-1.76357	0.634321		Ccl28	1.78438	0.00329729	0.44969	0.766717	-0.0434987	0.984091
CCL4	3.76548	0.00140035	4.95392	0.000332323	-1.29941	0.711569		Ccl4	8.84917	3.04e-58	4.10012	1.02e-15	1.76734	0.00347179
CCL5	6.99977	4.5e-09	0.982921	0.750091	0.78024	0.783929		Ccl5	5.20874	4.66e-34	2.26745	9.66e-08	1.95402	5.38e-06
CCL8	5.39108	9.25e-05	4.73892	0.00523708	1.73212	0.50096		Ccl8	-1.6031	0.000647322	0.92832	0.164364	0.913798	0.107649
CD14	2.5925	4.01e-12	0.742811	0.296347	0.712348	0.287145		Cd14	4.0478	4.71e-43	0.908775	0.00716097	-0.475747	0.192464
CD34	-1.39234	3.49e-07	-0.921717	0.0107298	0.112168	0.904391		Cd34	-1.9389	3.97e-13	-0.117682	0.864535	-0.633288	0.0493771
CD40LG	-2.18131	0.157584	-1.91647	0.543132	0.281821	0.95275		Cd40lg	0.203725	0.933766	1.97653	0.400028	2.29927	0.194093
CD55	-1.04282	1.63e-05	-0.115077	0.915718	-0.352925	0.479262		Cd55	-0.601391	0.00365188	0.457789	0.0992887	-0.304727	0.246277
CD5L	-3.97424	2.66e-06	-3.88209	4.27e-05	0.90429	0.50769		Cd5l	-7.08323	7.39e-10	1.69046	0.00510486	-2.73451	0.000287114
CDH1	-0.3521	0.271173	-0.186312	0.851842	-0.162853	0.84428		Cdh1	0.156898	0.558464	-0.240449	0.572501	0.584827	0.0305284
CFH	-0.341722	0.385954	-0.868968	0.0844333	-0.174549	0.866203		Cfdp1	-2.00859	1.14e-13	-0.354883	0.445929	-1.09753	0.000217851
CGN	-1.29736	1.69e-05	-0.475751	0.477248	-1.23705	0.00097375		Cgn	-1.20152	3.9e-06	-0.695387	0.0381079	-1.06941	0.000170691
CHAD	-3.50085	0.123419	-2.86929	0.51911	-0.609816	0.91842		Chad	-4.63482	0.0186197	-1.07351	0.707829	-4.63482	0.039148
CLCF1	3.98508	5.75e-11	0.610057	0.773314	0.815629	0.5793		Clcf1	1.19904	0.000519873	0.631662	0.228937	1.38305	0.00019927
CLEC11A	-1.54911	0.0614391	0.543419	0.796558	-0.0216755	0.998577		Clec11a	-3.06062	2.89e-16	-1.23053	0.00397035	-1.07146	0.0098908
CNTF	0.172302	0.594201	-0.131391	0.904651	0.124673	0.878705		Cntf	0.198423	0.938564	0.67096	0.869801	1.80877	0.373397
CNTN2	-3.06101	7.49e-06	-0.0185064	1	-0.7807	0.501061		Cntn2	0.860537	0.207217	-0.81327	0.555364	1.25696	0.0851137
CNTN4	-2.23219	0.00114063	-1.78791	0.0574323	-1.0524	0.354537		Cntn4	1.93419	0.322643	0	1	2.72649	0.242583
COL11A1	-0.868303	0.230471	-2.68462	0.000887538	-0.653288	0.660043		Col11a1	-2.85261	4.77e-15	-1.22851	0.000978931	-0.560985	0.158514
COL14A1	-1.01491	3.73e-06	-1.83924	5.05e-16	-0.537853	0.113901		Col14a1	-3.27415	5.7e-18	0.751018	0.149556	-0.62699	0.172912
COL18A1	-1.47171	9.79e-10	-0.458419	0.34278	0.235837	0.689105		Col18a1	-0.131999	0.53973	0.341905	0.218628	0.161269	0.541402
COL1A1	-1.80501	4.07e-05	-3.00962	2.55e-10	-0.0647491	0.979256		Col1a1	-2.8331	6.96e-10	-0.787751	0.247783	-0.860194	0.120324
COL1A2	-1.81884	5.82e-06	-3.15324	3.13e-13	-0.550864	0.50096		Col1a2	-2.26826	4.98e-07	-0.809832	0.226674	-0.996413	0.0631302
COL2A1	-2.44299	0.00503479	-0.654439	0.75676	-0.923915	0.537956		Col2a1	-0.975225	0.468575	-0.528448	0.845124	3.59165	5.12e-07
COL3A1	-2.4394	9.91e-09	-2.73149	3.49e-09	-0.572014	0.508034		Col3a1	-2.08047	6.55e-06	-0.259728	0.803698	-1.07026	0.0492639
COL4A1	0.0742379	0.884373	-0.377455	0.708185	0.107206	0.930905		Col4a1	1.14319	0.000161758	-0.284658	0.61692	-0.656278	0.0727929
COL4A2	-0.389141	0.335518	-0.390153	0.68556	-0.0347031	0.99018		Col4a2	1.0232	0.000206016	-0.238498	0.656297	-0.621814	0.0603842
COL4A3	-3.43003	3.69e-15	0.229693	0.889378	-0.757093	0.303339		Col4a3	-0.280557	0.601127	-0.0837073	0.963946	-0.535419	0.391259
COL4A4	-2.56315	1.26e-09	0.139888	0.946934	-0.505328	0.563744		Col4a4	-1.32039	0.000609165	-0.195771	0.828358	-0.736627	0.114444
COL4A5	-1.95596	1.92e-07	-0.0354565	1	-0.0248595	0.995743		Col4a5	-2.08531	4.92e-21	-0.296799	0.412891	-1.37991	1.64e-09
COL4A6	-2.78093	3.35e-08	-0.53248	0.663374	-1.10105	0.12346		Col4a6	-2.46527	5.29e-13	-0.0622981	0.962022	-1.61887	6.64e-06
COL5A1	-1.90328	1.5e-07	-2.10713	1.09e-07	-0.389585	0.646276		Col5a1	-3.4087	3.91e-24	0.283444	0.651567	-0.845099	0.0262715
COL5A2	-1.56108	4.29e-09	-1.68124	4.77e-09	-0.249066	0.705432		Col5a2	-1.2974	1.36e-05	-0.069967	0.945214	-0.627114	0.0850635
COL5A3	0.0321745	0.954941	0.146258	0.913467	0.184697	0.838675		Col5a3	-1.10121	4.35e-05	0.793154	0.0165638	-1.26277	1.19e-05
COL6A1	-1.48487	2.61e-07	-1.05445	0.00399871	-0.0188821	0.995743		Col6a1	-1.78823	4.84e-10	-0.176043	0.789563	-0.165543	0.71559
COL6A2	-1.27866	8.34e-05	-1.17082	0.00390613	0.0963043	0.935232		Col6a2	-1.86164	6.01e-10	-0.203047	0.76033	-0.038151	0.959038
COL6A3	-1.51516	4.7e-07	-1.42489	3.66e-05	0.0518462	0.973251		Col6a3	-2.45546	4.96e-13	-0.145308	0.866055	-0.5899	0.164406
COL7A1	-1.64873	0.000100185	0.264078	0.861904	0.601502	0.48211		Col6a6	-1.34072	6.57e-09	-0.116169	0.839879	-0.270269	0.397556
COL8A1	-0.832496	0.0331499	-1.36253	0.00295934	0.229677	0.824108		Col8a1	-0.855726	0.00872064	0.651919	0.128393	0.681543	0.0632992
COL9A1	-1.9216	0.406481	-1.9216	0.733111	1.16968	0.817168		Col9a1	-2.0692	0.112746	-4.80697	0.0170822	-2.89796	0.0733771
COL9A2	-0.81117	0.096774	-0.25411	0.881131	-0.0490574	0.986496		Col9a2	-1.29713	0.19918	0.0373593	0.997336	-0.691086	0.581632
COL9A3	-1.25183	0.0138002	-1.13297	0.1489	-0.359601	0.781216		Col9a2	-2.32434	1.4e-11	0.179085	0.781863	-1.2773	0.000208293
COLQ	0.446704	0.169331	0.57575	0.276298	0.114977	0.907205		Colq	-4.0509	1.5e-12	-0.672248	0.400022	-1.45831	0.00972403
CORT	-1.02921	0.62486	-1.43528	0.785153	-1.43068	0.736254		Cort	-2.56279	0.210748	0.117973	0.995393	-2.56279	0.29537
CP	1.29639	0.00294995	0.0270176	1	1.85624	0.000312177		Cp	3.10158	4.37e-32	-0.274408	0.56629	-0.711586	0.0187428
CRP	0	1	0	1	2.61314	0.52731		Crp	6.69327	3.99e-40	0.420334	0.813045	-2.59862	0.0691668
CSF1	0.805227	0.0389081	0.528568	0.539702	0.758145	0.212556		Csf1	1.32411	7.82e-15	0.797178	2.84e-05	-0.636131	0.00120394
CSF2	3.25023	0.152852	1.83469	0.744909	0	1		Csf2	7.48017	1.07e-23	1.73146	0.213839	1.78238	0.122047
CSF3	5.77431	1.88e-33	1.40589	0.0377111	-0.181711	0.918917		Csf3	12.8422	1.14e-133	0.130835	0.983448	2.45553	0.00432191
CTF1	0.276253	0.644406	0.43032	0.750694	0.401047	0.726138		Ctf1	-1.06861	0.00285468	-0.565202	0.296425	0.0481815	0.952143
CTHRC1	-2.73864	3.66e-11	-2.53282	1.44e-08	0.316933	0.768575		Cthrc1	-3.21994	9.75e-17	-0.376012	0.585321	-0.330144	0.526517
CUBN	-1.20203	0.00112803	-0.70876	0.288836	-0.614839	0.35099		Cubn	-2.36182	3.21e-11	-1.09447	0.00391972	-1.41318	7.84e-05
CX3CL1	1.49552	1.5e-06	-0.0933345	0.96327	0.287466	0.714952		Cx3cl1	0.775787	0.0163065	-0.0205144	0.995441	0.540009	0.172742
CXCL1	6.40053	1.56e-19	4.74462	6.45e-11	1.85588	0.0635602		Cxadr	10.889	2.78e-78	3.6589	6.74e-13	3.37015	6.41e-11
CXCL10	8.8285	7.15e-09	6.23708	0.000120391	1.52643	0.539298		Cxcl10	4.85444	2.25e-38	3.53404	1.08e-21	2.37141	1.27e-10
CXCL11	8.0129	1.72e-09	3.99604	0.0124623	1.63241	0.517222		Cxcl11	3.43097	1.68e-07	2.40324	0.00312555	1.50183	0.0994909
CXCL12	-0.918071	0.0134564	-0.671187	0.32835	0.0402537	0.986491		Cxcl12	0.982502	0.000711358	-0.410633	0.391668	-0.0250362	0.974552
CXCL13	5.24668	0.0069052	0	1	2.59694	0.524115		Cxcl13	7.51444	4.24e-39	0.408416	0.655946	0.549219	0.392363
CXCL16	1.958	2.61e-08	0.213484	0.878478	0.610032	0.356357		Cxcl16	1.84189	2.07e-25	0.608844	0.0049486	0.986045	2.14e-07
DCN	0.827234	0.0393806	-0.704598	0.337464	0.177993	0.881286		Dcn	1.02529	0.00700498	0.205429	0.811533	-0.456083	0.358455
DEFB1	1.52469	0.237915	1.87318	0.415344	3.25451	0.0219792		Defa24	0.610769	0.00132618	-0.0250434	0.981337	0.895421	6.94e-06
DHH	-0.552635	0.662165	-0.498749	0.903073	-0.637095	0.816659		Dhh	-1.27157	8.76e-05	0.283043	0.597839	0.0269927	0.973698
DKK1	0.469613	0.638613	1.64657	0.158021	1.82214	0.0813347		Dkk1	0	1	1.88806	0.555364	1.94038	0.422922
DKK2	-2.51855	2.53e-17	-1.50435	3.34e-06	-0.673573	0.13961		Dkk2	-1.03203	1.88e-08	-0.564157	0.012582	-0.338666	0.143771
DLK1	-1.57834	0.330535	-4.35039	0.12368	-0.133414	0.986496		Dlk1	-1.77344	0.0245328	-0.0330548	0.995828	-0.419153	0.671571
DLK2	-1.99628	0.00268005	0.0505715	1	-1.25045	0.247907		Dlk2	0.850011	0.0114336	-0.0668011	0.957514	0.0531198	0.943455
DLL1	0.735993	0.0607214	0.305247	0.790958	-0.281263	0.771928		Dll1	0.212159	0.478957	-0.0689419	0.934223	0.213977	0.57455
DLL3	-0.152662	0.760523	0.204493	0.890482	-0.358272	0.689105		Dll3	0.191516	0.928163	-2.54218	0.3839	1.05382	0.551607
DLL4	1.93796	8.19e-14	-0.749429	0.0808503	-0.304742	0.638521		Dll4	1.11788	6.91e-06	-0.952321	0.00237022	-0.303735	0.397014
DSCAM	0.749864	0.359973	0.801278	0.670965	0.069611	0.990898		Dscam	-0.561188	0.504495	0.504775	0.690735	-0.768638	0.462354
DUSP18	0.620553	0.0157038	0.135863	0.893282	0.0568624	0.955724		Dusp18	-1.63116	3.94e-17	-0.444296	0.0902388	0.601072	0.0049903
EBI3	5.69885	1.77e-24	1.10285	0.282435	-0.27282	0.885342		Ebi3	3.44739	3.05e-22	1.18842	0.00519349	-0.0265022	0.978306
ECM1	-1.29367	0.000324418	-0.438031	0.631038	-0.425727	0.580431		Ecm1	-0.200036	0.470743	0.706771	0.0190606	0.195922	0.580326
EDA	-0.957958	0.112172	-0.642574	0.642179	-0.716658	0.510584		Eda	-0.545292	0.0412783	-0.630914	0.0612642	-1.07713	0.000125412
EDIL3	-2.14909	0.000952491	-1.6581	0.0775256	-1.32151	0.19194		Edil3	-0.877486	0.0410564	-0.584855	0.369065	-1.05511	0.0312116
EDN1	0.00679207	1	0.701082	0.201238	0.0946648	0.936206		Edn1	2.64843	1.7e-22	-0.162676	0.803046	0.156107	0.723736
EDN2	0.446235	0.802784	2.10411	0.439113	1.12099	0.722479		Edn2	1.28533	0.0366022	-1.03961	0.35785	-1.0937	0.223565
EDN3	-4.45078	3.58e-22	-1.53607	0.00213567	-0.622319	0.432919		Edn3	-5.66382	1.87e-13	-1.46857	0.0252938	-2.11034	0.000427813
EFEMP1	-1.93212	1.71e-07	-0.941001	0.0997407	-0.34155	0.702675		Efemp1	0.769691	0.000257917	1.1161	4.83e-07	0.399052	0.126894
EFEMP2	-1.01049	0.000130878	-0.209578	0.803466	0.175048	0.810774		Efemp2	1.01316	2.29e-07	0.857441	8.99e-05	0.00788825	0.994725
EFNA1	-0.571667	0.0455285	-0.482953	0.363307	-0.619377	0.136394		Efna1	0.523302	0.0175496	-0.329499	0.345367	0.132817	0.687276
EFNA2	-1.35967	0.190914	-1.15186	0.598073	0.503154	0.829356		Efna2	-1.50315	9.52e-06	-0.314958	0.585321	0.236655	0.590278
EFNA3	-2.2961	3.05e-14	-0.567143	0.337884	-0.330622	0.633404		Efna3	-1.29266	0.000161696	-0.635304	0.209834	-0.0812517	0.903057
EFNA4	-2.12273	8.96e-09	-0.278546	0.81679	-0.420283	0.605019		Efna4	-1.13665	9.24e-06	-0.282189	0.547266	0.292546	0.392853
EFNA5	0.762789	0.000436937	0.342768	0.474566	0.501987	0.1371		Efna5	1.09198	2.63e-07	-0.31478	0.385086	0.0932334	0.799367
EFNB1	0.326593	0.298122	0.208734	0.815173	0.820012	0.0272801		Efnb1	-0.961939	2.63e-05	-0.4034	0.246545	0.292875	0.331139
EFNB2	-1.31094	1.47e-07	-0.0025134	1	0.25005	0.67267		Efnb2	-0.33861	0.169407	-0.57555	0.0531074	0.402037	0.158354
EFNB3	0.720897	0.457185	0.261938	0.954686	-1.1887	0.549818		Efnb3	-2.21117	1.3e-07	-0.590467	0.30238	-0.415041	0.399128
EGF	-3.66243	6.02e-13	-0.492941	0.733111	-1.19581	0.10581		Egf	-2.57996	3.18e-13	-0.303903	0.641539	-0.81524	0.045589
EGFL8	-1.2982	0.0097299	-0.840512	0.387227	-1.07856	0.15552		Egfl8	-1.92616	4.12e-12	-0.840432	0.00721923	-0.434607	0.182532
EPGN	3.91041	2.95e-06	2.02087	0.114073	1.53292	0.286087		Epgn	4.77506	1.01e-30	0.229575	0.800165	2.78601	6.87e-12
EREG	-2.21874	1.34e-13	-0.48675	0.445537	-0.811183	0.0586605		Ereg	0.458004	0.111639	0.0748033	0.927501	0.676812	0.0322721
F10	0.402728	0.829876	0.807129	0.861402	2.38661	0.209325		F10	6.30287	5.22e-37	4.26837	5.65e-19	2.43928	5.45e-07
F12	-0.805875	0.186727	-0.171571	0.951779	-0.536084	0.665847		F12	-0.310469	0.856793	0.507069	0.856336	1.3093	0.320203
F13A1	-1.0566	0.00588622	-0.247155	0.852081	0.239972	0.820479		F13a1	-3.01708	4.02e-24	0.0756317	0.934782	-0.836004	0.0130496
F2	-1.31899	4.23e-05	-1.00912	0.0192166	-0.207402	0.818644		F2	-3.95451	0.0193497	0.96923	0.522012	-2.03821	0.215294
F7	-0.499038	0.8348	-0.115457	1	-0.620284	0.914631		F7	3.71961	4.41e-12	6.75071	3.25e-34	3.06058	1.64e-07
F8	-1.7929	0.00065343	-0.113709	0.97198	-0.638045	0.522761		F8	-1.24147	0.00389597	-0.141759	0.888157	-0.210302	0.7304
FARP2	-0.420317	0.0729916	-0.277218	0.598309	-0.224315	0.656105		Farp2	0.207241	0.410437	-0.190246	0.673775	-0.223571	0.477119
FAT4	-1.33154	0.00116377	-1.05297	0.0808431	0.0495379	0.983027		Fat4	-3.15349	4.32e-21	-0.4733	0.354152	-0.715377	0.0575712
FBLN1	-0.553006	0.142084	-1.67898	1.01e-05	0.732928	0.174953		Fbln1	-1.01711	1e-06	-0.256797	0.48805	-0.0172142	0.975569
FBLN2	-1.18762	0.00094689	-1.3617	0.00152208	-0.353613	0.670157		Fbln2	-0.994812	0.000108908	0.718493	0.0256379	0.0766254	0.869552
FBN1	-0.546791	0.087015	-1.1897	0.000541122	0.215626	0.785968		Fbn1	-0.406157	0.345063	1.04102	0.0348163	-0.476587	0.355132
FGB	0.0593059	0.999993	-0.0770479	1	-1.9118	0.665702		Fgb	-4.77627	0.0141995	-4.77627	0.0487098	-4.77627	0.0306748
FGF1	-1.10932	0.0109807	-0.136664	0.949298	-0.401145	0.68261		Fgf1	-1.24049	3.57e-09	-0.327774	0.330694	0.059535	0.877001
FGF13	-2.07239	2.56e-11	-0.0596784	0.982291	-0.682786	0.167437		Fgf12	-1.70256	9.6e-08	-0.679279	0.122172	-0.397428	0.338336
FGF14	1.97188	0.400688	0	1	1.82851	0.689105		Fgf14	-0.604349	0.749994	0.637667	0.838041	1.35671	0.393517
FGF16	-0.664675	0.697553	-1.27998	0.750694	0.129835	0.987126		Fgf16	0.226487	0.788414	0.154031	0.946356	0.885956	0.276757
FGF18	-2.2776	0.00629458	-0.754768	0.707117	-0.141143	0.960361		Fgf18	-2.19373	4.25e-06	-0.415003	0.637624	-0.60447	0.321193
FGF5	-2.70665	0.244401	-0.872737	0.912974	-2.70665	0.50096		Fgf5	-2.21636	0.00130066	-1.10253	0.220835	-1.10381	0.143864
FGF6	-3.59418	0.0865075	-0.472172	0.947397	0.184925	0.979377		Fgf6	-5.3969	0.00034965	-1.55757	0.285413	-1.06093	0.379602
FGG	0.731389	0.560655	0.803902	0.806396	0.50976	0.872914		Fgg	2.5867	0.000721265	-2.37632	0.0874001	-5.53555	0.000826466
FGL1	3.67066	0.095093	6.94946	0.00267906	7.13674	0.00290054		Fgl1	2.72688	3.26e-10	0.0301642	0.995675	-0.512224	0.530247
FN1	-0.765784	0.11202	-1.81216	0.000484731	-0.41387	0.689105		Fn1	-1.74719	1.41e-06	1.22897	0.00401675	-0.748757	0.0899662
FST	-0.200107	0.730997	-0.612246	0.56251	-0.0602696	0.979851		Fst	1.15584	3.54e-10	0.114069	0.79377	-0.361628	0.126797
GAD1	3.1711	0.162717	0	1	0	1		Gad1	2.39281	0.251126	0.927874	0.846082	2.70912	0.273783
GAL	0.88016	0.183376	-0.115735	0.983478	0.162161	0.942503		Gal	-3.731	1.56e-08	-1.09657	0.206757	-3.84519	5.02e-08
GAS6	-1.53744	3.96e-10	-0.786699	0.0200217	-0.031497	0.983015		Gas6	-0.964294	4.24e-05	0.805791	0.00366563	0.0774415	0.851812
GAST	0	1	3.49701	0.402772	0	1		Gast	-3.38433	0.00439589	-1.75926	0.20575	-2.09464	0.0789658
GCG	0.123551	0.977436	-3.21279	0.490671	-0.141947	0.995216		Gcg	-3.03561	0.148447	0.487213	0.909634	-3.03561	0.222526
GDF5	0.0661933	0.995719	-0.0853871	1	1.52799	0.691616		Gdf5	3.81982	1.02e-17	0.589353	0.590873	0.10383	0.942496
GDF6	1.49624	0.445737	-2.70517	0.568249	-0.0916829	0.995743		Gdf6	-4.33539	0.0123747	0.3325	0.90324	-1.10815	0.486642
GDNF	0.209372	0.766129	-0.0885335	0.989056	0.333509	0.823186		Gdnf	1.48505	1.82e-05	-0.366788	0.590225	-0.520372	0.288055
GNAI2	0.988458	0.000147639	-0.0835282	0.953925	0.329674	0.54659		Gnai2	0.483585	0.0163333	0.426814	0.116625	-0.00649022	0.998111
GNAS	-0.775859	0.0038908	-0.279507	0.718452	-0.20687	0.764408		Gnas	-0.453618	0.0465303	-0.348292	0.313108	-0.429955	0.107729
GNB3	-0.437367	0.406481	-0.0862543	0.981185	0.282967	0.817168		Gnb3	-0.329244	0.657554	0.0328488	0.99577	-0.724995	0.414574
GNRH1	2.76925	0.234758	0	1	1.82835	0.689105		Gnrh1	-0.266145	0.610378	0.677017	0.3123	0.598898	0.281176
GPHA2	-0.610318	0.616633	-1.71764	0.439656	-1.96123	0.296685		Gpha2	-3.23339	3.66e-12	-0.722222	0.258654	-3.2341	3.17e-11
GREM1	1.3145	0.00108701	-0.93778	0.146358	0.0384899	0.991042		Grem1	2.40689	9.43e-18	0.0432801	0.975882	-0.30261	0.450339
GRP	-1.68463	0.364223	-0.114083	1	1.25431	0.647244		Grp	0.572399	0.72647	0.108432	0.994405	1.74563	0.267017
GSTP1	-2.08264	7.35e-13	-0.12128	0.931294	-0.184461	0.829744		Gstp2	0.104674	0.649024	0.107283	0.810836	0.0599538	0.861803
GUCA2A	0.051955	1	-1.92226	0.733576	2.10736	0.582604		Guca2a	-1.50158	0.0202693	0.847528	0.369016	-1.99027	0.00668542
HAS2	3.09286	1.69e-06	0.301519	0.912974	1.25923	0.238515		Has2	-1.6821	3e-07	0.371191	0.514954	-1.19378	0.000905914
HDC	0.585769	0.238659	-0.780195	0.405368	0.797178	0.298408		Hdc	4.96652	1.6e-46	1.11833	0.00421249	1.71471	7.6e-07
HEBP1	-0.188122	0.490169	-0.0833386	0.93875	0.221894	0.675873		Hebp1	-1.26987	1.24e-10	0.0896256	0.854357	-0.282889	0.269362
HGF	-0.520827	0.582804	-1.08415	0.565979	1.04205	0.435816		Hgf	-0.0453194	0.940657	0.810339	0.12466	0.46144	0.367673
HMGB1	0.00651655	1	0.0603341	0.978386	-0.10831	0.908942		Hmgb1	-0.130156	0.503463	0.00114478	1	0.215288	0.338469
HP	7.38688	1.06e-32	4.44219	2.27e-14	3.70363	4.23e-10		Hp	2.55634	1.21e-15	-1.21486	0.000803063	-1.02104	0.00452034
HRAS	-0.648734	0.00779198	0.0330352	0.996846	-0.14109	0.838675		Hras	-0.186665	0.41717	-0.35224	0.264234	0.303564	0.251575
HRG	1.97188	0.400688	1.83482	0.744909	0	1		Hrg	1.93408	0.322643	1.86757	0.555364	1.91116	0.424764
HSP90AA1	0.885214	0.00248079	-0.0317338	1	0.257456	0.714075		Hsp90aa1	1.53827	3.29e-13	0.173561	0.692456	0.565605	0.0256579
HSP90B1	1.20594	5.47e-05	0.107867	0.940769	0.456635	0.443074		Hsp90b1	1.25542	9.99e-07	0.121076	0.852217	0.42647	0.197466
HSPA1A	-0.399317	0.167027	0.484202	0.325454	-0.468594	0.307143		Hspa1a	1.275	6.54e-11	-0.189085	0.624554	0.384535	0.125159
HSPG2	-0.637419	0.0838534	-0.651934	0.309943	-0.239359	0.796132		Hspg2	0.188661	0.568856	0.596356	0.138005	-0.422697	0.249128
ICAM1	3.07291	4.64e-08	1.38784	0.107497	0.907014	0.384718		Icam1	2.71629	5.72e-51	1.329	7.79e-13	0.499845	0.0206791
ICAM2	1.4874	0.000332658	-0.0628051	0.994945	0.462878	0.625212		Icam2	0.939739	0.00128215	0.244674	0.674263	-0.365097	0.36312
ICAM4	2.87348	9.89e-09	1.5799	0.0189523	0.95616	0.269906		Icam4	-1.26188	0.243083	0.85517	0.516107	0.693351	0.506443
ICAM5	0.723146	0.706446	-0.60839	0.936485	-0.0970101	0.995743		Icam5	-0.941629	0.0820195	0.997358	0.0721948	1.12965	0.0184536
IFNG	4.65547	0.0238	1.83449	0.744909	0	1		Ifng	1.8222	0.00987717	0.77015	0.565463	1.29383	0.141368
IGF1	-2.43103	2.29e-07	-2.01269	0.00019805	-0.0288873	0.995743		Igf1	-3.12634	1.84e-36	-0.519922	0.12467	-0.905404	0.000645196
IGFBP4	0.588051	0.0969836	0.150373	0.917166	0.854605	0.0706545		Igfbp4	-1.09675	1.07e-08	-0.428515	0.114969	-0.220333	0.412016
IHH	1.34859	0.503906	-1.9141	0.733111	0.695102	0.904453		Ihh	0.681585	0.55328	0.153044	0.976175	0.193049	0.930124
IL10	4.79175	8.53e-12	2.48701	0.00962939	-0.281797	0.930418		Il10	3.59372	4.1e-26	2.89969	4.53e-16	0.124629	0.877001
IL11	-1.40962	0.0022001	0.089463	0.980339	-0.462307	0.647641		Il11	1.08528	0.0334432	0.359312	0.744897	0.225425	0.795966
IL12A	0.00722308	1	-0.100057	1	-2.7043	0.50096		Il12a	3.31866	4.33e-07	-0.198999	0.922749	-0.231637	0.846431
IL12B	-0.0671026	0.939962	-0.852205	0.475996	-0.263725	0.87304		Il12b	-0.653666	0.373838	1.9467	0.00205001	2.28971	8.6e-05
IL13	1.33322	0.484847	-0.0811762	1	2.94596	0.17449		Il13	-1.08753	0.286432	-0.915518	0.582698	1.96739	0.0162065
IL15	0.76333	0.304461	-0.568921	0.786212	-0.703581	0.655711		Il15	-1.27223	5.05e-06	0.733515	0.0289318	-0.408521	0.246482
IL16	-1.13562	0.00233195	-0.440375	0.62977	-0.260488	0.787961		Il16	0.139186	0.590848	-0.0854216	0.882422	-0.407571	0.141026
IL17A	0.0216447	1	-0.0869695	1	-1.92172	0.665702		Il17a	5.5247	0.00378364	0	1	1.89875	0.437842
IL17B	0.960144	0.2777	-0.980883	0.65254	-0.453185	0.850028		Il17b	2.29118	0.0130956	-1.17329	0.678765	3.59781	1.09e-05
IL17F	-1.33587	0.515597	-0.635841	0.933434	-4.13458	0.220617		Il17f	4.14957	0.000310342	0.625185	0.861797	0.159007	0.966558
IL18	0.525908	0.101755	0.504526	0.405368	0.583314	0.236017		Il18	-1.40061	1.98e-11	0.366017	0.253643	0.87238	0.00010541
IL19	4.36364	0.0189623	0	1	0	1		Il19	8.01877	1.58e-23	-0.421	0.864384	6.26347	2.76e-15
IL1A	2.86764	3.98e-21	0.513114	0.453021	-0.465193	0.479262		Il1a	2.98876	6.54e-30	0.395766	0.365086	1.05162	0.000268525
IL1B	7.32694	8.17e-15	5.43055	1.44e-08	2.11675	0.0793414		Il1b	8.56388	4.12e-59	3.05402	2.94e-11	2.59713	2.09e-08
IL1RN	1.72282	1.08e-07	0.221036	0.853813	0.675055	0.227779		Il1rn	4.60174	9.55e-40	1.4529	4.08e-05	0.526964	0.200835
IL2	2.3496	0.0046175	1.79012	0.203491	1.81644	0.16894		Il2	-4.15743	0.0161885	-0.981444	0.654388	0.352988	0.832023
IL20	7.30886	6.69e-08	0	1	0	1		Il20	-2.61697	0.0640633	-2.01212	0.321309	-0.175621	0.947598
IL23A	0.612675	0.746169	-0.412615	0.964647	1.50373	0.631337		Il23a	4.62288	2.91e-07	0.40725	0.88804	1.59107	0.211129
IL24	7.50456	1.54e-07	1.833	0.743106	0	1		Il24	6.87558	5.57e-08	0	1	9.6968	9.28e-17
IL25	-2.56167	0.00118116	0.0400303	1	-0.511099	0.780187		Il25	-2.41852	0.0945948	0.461551	0.852136	0.028396	1
IL27	4.69332	1.02e-05	1.51271	0.614011	1.00664	0.756684		Il27	3.89323	7.06e-12	2.30044	0.00407716	2.11833	0.00790259
IL34	-0.767473	0.0648617	-0.581071	0.503669	-1.18302	0.0249095		Il34	-1.15293	3.8e-08	-0.405788	0.192394	-0.488602	0.0536047
IL4	-0.926685	0.474739	0.372931	0.937965	-0.902949	0.736254		Il4	0.975865	0.279526	-0.194893	0.949039	-0.0768205	0.974519
IL5	-0.46178	0.86177	-1.37558	0.834248	-1.40621	0.790233		Il5	-3.05086	0.111706	0.11882	0.991692	1.47005	0.302356
IL6	12.7614	6.45e-20	9.67646	6.52e-11	6.16574	0.00196733		Il6	9.4187	2.35e-84	1.41086	0.0361672	0.789298	0.2837
IL7	2.08059	0.000237731	0.673401	0.6587	0.184755	0.927421		Il7	-0.852015	0.00568783	0.068396	0.943076	-0.0534749	0.93232
INHA	-2.06311	0.00641694	0.112804	0.983954	-0.0407666	0.995743		Inha	-0.358714	0.291855	-0.338874	0.550319	-0.373908	0.365181
INHBA	-1.23934	0.0518578	-1.8927	0.0212293	0.186524	0.923234		Inhba	1.94541	4.15e-07	0.611445	0.337679	1.38634	0.00131397
INHBB	0.165659	0.860244	-1.51708	0.196281	0.0824565	0.983086		Inhbb	1.64807	3.91e-15	0.738129	0.00370698	0.959118	3.33e-05
ITGB3BP	-0.263315	0.556569	0.0246939	1	-0.0149654	0.996608		Itgb3bp	-0.794355	0.00431961	-0.0295814	0.986966	-0.258044	0.483386
ITIH2	-1.91187	0.406481	-0.0771854	1	0.66802	0.914737		Itih2	-0.857387	0.0899704	1.06839	0.0514108	-1.30283	0.0241604
JAG1	0.769935	0.00539081	0.33362	0.624649	0.349981	0.52731		Jag1	0.659083	0.000354051	0.229366	0.479325	0.35835	0.116127
JAG2	-1.1923	3.78e-05	-0.0639361	0.975798	0.320641	0.614702		Jag2	-0.316491	0.187066	-0.249083	0.539372	-0.0674596	0.864778
KNG1	-0.763102	0.728571	2.15515	0.365594	1.06592	0.756902		Kng1	1.19801	0.373963	-3.69132	0.154579	-1.78018	0.394441
L1CAM	-1.2745	0.00704071	-0.701204	0.473522	0.139862	0.926712		L1cam	-1.5255	2.9e-16	0.108203	0.798311	0.220999	0.370589
LAMA1	0.536641	0.424382	-1.37696	0.171934	-0.173411	0.933486		Lama1	1.99209	1.43e-07	0.0957404	0.941415	-2.97843	2.84e-09
LAMA2	-1.05873	1.09e-05	-1.12944	3.67e-05	-0.11417	0.882697		Lama2	-2.47136	2.61e-23	-0.028472	0.986311	-0.543045	0.0682387
LAMA3	0.319748	0.253426	0.0334903	0.997802	0.510017	0.209624		Lama3	-0.128452	0.60526	-0.10745	0.833781	0.356718	0.179853
LAMA5	0.535388	0.0891633	0.104246	0.940009	0.322712	0.621527		Lama5	0.914536	3.06e-07	-0.0179528	0.990622	-0.255439	0.289714
LAMB1	0.302961	0.27504	-0.258396	0.718452	0.369577	0.438098		Lamb1	0.439693	0.0878292	0.0867594	0.892986	-0.185717	0.604033
LAMB2	-0.9919	0.00069117	-0.583405	0.268887	-0.208262	0.793443		Lamb2	-0.533891	0.026258	0.345627	0.36158	-0.314666	0.297907
LAMB3	-0.221254	0.494578	0.135913	0.904353	0.247251	0.701422		Lamb3	-0.445509	0.093383	0.0116889	0.997336	0.214412	0.545582
LAMC1	-0.319897	0.349107	-0.361925	0.622181	0.384163	0.520752		Lamc1	-0.0582874	0.876276	0.306798	0.536298	-0.556783	0.0918445
LAMC2	2.17348	1.54e-16	-0.11173	0.931294	0.686379	0.0863067		Lamc2	0.635946	0.00659235	-0.0588487	0.936059	1.03515	2.22e-05
LCN2	6.63126	2.09e-29	1.18463	0.159291	-0.456746	0.724205		Lcn2	10.8643	3.59e-39	0.207626	0.896826	3.93887	4.12e-09
LEFTY2	-0.128585	0.942682	-1.21536	0.718371	0.167	0.975318		Lefty1	0.150681	0.954685	0.101915	0.995441	-1.78351	0.471903
LEP	0.484345	0.661654	-0.21799	0.969336	-0.372406	0.892795		Lep	-1.00757	0.0104615	-1.37131	0.0021297	-1.56315	0.000195266
LHB	2.26627	7.25e-05	-0.225513	0.945377	-0.0261133	0.996736		Lgsn	-0.424638	0.700518	0.308151	0.885071	0.197461	0.903604
LIF	2.81041	6.33e-07	1.28886	0.154662	0.326014	0.84233		Lif	3.71498	3e-19	1.14536	0.0227619	-0.551168	0.30701
LIN7C	-0.00947915	0.990868	-0.186097	0.778054	-0.151761	0.796132		Lin7c	0.238585	0.166243	0.145569	0.630905	0.191963	0.372378
LIPC	-0.84908	0.472839	0.0655356	1	0.149685	0.975318		Lipc	1.26618	0.0608572	1.12208	0.255611	0.299911	0.801193
LIPH	-2.62248	5.15e-09	0.111786	0.967294	-0.451264	0.640552		Liph	0.761877	2.57e-05	-0.569655	0.0126003	0.267904	0.264135
LPL	-1.11262	0.0400993	0.275513	0.894728	-0.678102	0.510139		Lpl	-2.83943	1.06e-29	0.0286115	0.986411	-0.715435	0.0124625
LRP1B	-0.669801	0.563106	-2.78878	0.0834028	-0.858803	0.703458		Lrp1b	0.150684	0.954685	-1.78351	0.585321	0.156209	0.974519
LRPAP1	-0.206461	0.480192	-0.350689	0.53972	0.0514758	0.960071		Lrpap1	0.107902	0.573606	0.189368	0.524602	-0.210854	0.333802
LTA	-1.87265	0.222507	-1.07072	0.781815	-2.52146	0.315967		Lta	-0.526702	0.514955	0.270217	0.871955	0.57846	0.516057
LTB	0.954549	0.0739187	-0.158194	0.954414	0.53253	0.638335		Ltb	1.67568	5.43e-07	0.727814	0.139402	1.19662	0.00164582
LTBP1	0.978507	1.5e-05	-0.679659	0.0365287	0.422526	0.303217		Ltbp1	-0.362897	0.0275274	-0.176599	0.546804	-0.101725	0.674627
LTBP3	-0.963429	6.15e-06	-0.873304	0.000548614	-0.268044	0.550853		Ltbp3	-0.690516	6.77e-06	-0.306144	0.174239	-0.21564	0.289263
LTF	5.9637	0.00035397	2.6164	0.570888	3.08665	0.394556		Ltf	8.7329	7.71e-33	1.76121	0.327487	3.75062	0.000118766
LY86	-1.95842	0.000790179	-0.544951	0.730673	0.267658	0.864442		Ly86	-3.30224	1.13e-23	0.920725	0.0152725	-0.0206373	0.980727
LYPD3	-0.985408	0.00319236	-0.010234	1	0.165695	0.871965		Lypd3	-0.0118776	0.983059	-0.195107	0.727498	1.37041	9.64e-07
MATN1	2.95799	0.00902952	2.68276	0.126861	3.82482	0.00332036		Matn1	0	1	7.31737	2.06e-13	4.35727	0.0106438
MDK	-0.418999	0.328597	0.55893	0.48596	0.219681	0.83541		Mdk	-1.60689	0.000778757	-1.20995	0.0466697	-1.4601	0.00655822
MFAP2	-2.11136	1.55e-06	-0.867431	0.267177	-0.52445	0.563226		Mfap2	-4.72648	7.42e-60	-0.88736	0.00312745	-1.20543	1.1e-05
MFAP5	-2.0491	2.58e-17	-2.16699	1.35e-17	-0.44749	0.313189		Mfap5	-1.02625	0.000967043	1.15249	0.000964859	-0.978257	0.00504252
MFGE8	-0.949359	0.00104721	-0.264334	0.755029	0.0631812	0.958359		Mfge8	1.46938	4.15e-14	-0.0646127	0.909195	-0.0381726	0.929396
MFNG	-0.854763	0.0369069	-0.0770627	0.980446	0.172191	0.884447		Mfng	-2.44259	5.31e-26	-0.330049	0.369048	-0.631823	0.0153282
MIA	0.870676	0.325101	0.131862	0.989077	0.273707	0.91842		Mia	-0.349984	0.710222	-0.256118	0.899569	-0.0593784	0.975569
MMP12	0.907875	0.455711	-1.70918	0.469209	0.612213	0.837689		Mmp12	-0.719703	0.150003	5.31929	4.37e-27	2.44434	1.97e-07
MMP2	0.236156	0.495514	-1.6247	1.25e-07	0.300064	0.655577		Mmp2	-0.416614	0.154192	-0.0974675	0.891852	-0.601253	0.0650034
MMP7	6.52858	7.49e-06	1.83279	0.742731	2.60637	0.500974		Mmp7	4.51295	0.00408622	-1.76911	0.591594	-1.76911	0.477241
MMP9	2.61333	0.001796	2.64793	0.0149665	-0.309489	0.913194		Mmp9	2.24793	6.47e-11	-0.018471	0.995861	-2.12215	1.71e-08
MST1	2.1719	1.85e-06	1.36745	0.0345811	1.31123	0.0457587		Mst1	0.684314	0.0158776	0.146115	0.828607	1.15234	7.46e-05
MSTN	-5.21567	2.3e-09	-0.315958	0.93125	-1.48862	0.26292		Mstn	-5.03393	1.08e-23	-1.31621	0.0176366	-1.39352	0.00639848
MYOC	-1.26768	0.0500757	-1.80647	0.0327989	-0.930901	0.42641		Myoc	-5.63428	1.45e-49	-0.701473	0.107066	-0.167747	0.737012
NAMPT	1.24213	4.22e-06	0.268526	0.744909	-0.190172	0.805797		Nampt	1.92729	6.83e-22	0.207393	0.585321	0.279675	0.298299
NCAM1	-1.20307	0.016713	-0.997225	0.23163	-0.689589	0.472661		Ncam1	-1.07308	2.36e-05	-0.350791	0.392294	-0.58789	0.0481802
NCAN	-0.149374	0.815386	0.678091	0.506449	0.843627	0.280386		Ncan	-1.30765	0.114886	-0.322536	0.85293	-1.53853	0.114839
NDP	-0.289478	0.827921	-2.70291	0.166109	0.279835	0.930846		Ndp	-2.64079	2.37e-07	-0.687412	0.277652	0.0838577	0.913503
NGF	-0.598635	0.380697	0.784774	0.530312	1.39983	0.0708096		Ngf	2.7336	5.48e-15	1.51155	0.000197098	0.833775	0.0659991
NID1	-2.01258	8.28e-13	-1.1443	0.000764425	-0.35928	0.549903		Nid1	-0.438377	0.115144	0.691436	0.0378586	-0.663291	0.0297858
NID2	-0.0117938	0.997337	-0.791077	0.211198	-0.0907223	0.948961		Nid2	-0.559953	0.0574188	-0.321155	0.528122	-1.05337	0.00065132
NLGN1	0.471349	0.835492	-2.7059	0.565979	1.05408	0.810397		Nlgn1	-0.636166	0.514375	-1.15424	0.454573	-0.483344	0.709891
NLGN2	0.777477	0.00533707	0.462406	0.419393	0.203576	0.784601		Nlgn2	0.276781	0.160798	0.0410957	0.949061	0.331211	0.145636
NLGN3	-1.41174	0.03438	-1.82123	0.0450664	-0.880467	0.466814		Nlgn3	-1.98633	5.27e-05	-0.848903	0.169407	-0.519252	0.346458
NMB	-1.85528	0.0418667	0.0545934	1	1.19402	0.31299		Nmb	-0.809554	0.113934	-0.511154	0.55567	-0.719134	0.244214
NMU	-1.86579	0.146723	-1.99061	0.40384	-1.14856	0.65084		Nmu	0.163808	0.954268	0.89232	0.831582	2.85464	0.158374
NPB	-1.53755	0.0112419	-0.315852	0.870181	0.776973	0.408374		Npb	-1.87707	0.0354776	-0.326822	0.840063	-0.768231	0.43133
NPFF	0.19489	0.680881	0.360179	0.737976	-0.00306626	1		Npff	-0.544503	0.262676	-0.0330793	0.995441	0.367042	0.541671
NPNT	0.679946	0.0513099	-0.242392	0.825313	0.22082	0.809378		Npnt	-1.20024	2.42e-10	-0.575835	0.0142111	-0.549267	0.012959
NPPB	-2.71241	0.243643	-0.0940151	1	-2.71241	0.50096		Nppb	3.59078	1.02e-06	-0.410914	0.854917	4.85346	3.95e-10
NPPC	-1.4511	0.409567	-0.244435	0.98836	0.419424	0.931858		Nppc	-0.717369	0.125776	-0.997053	0.104714	-0.837854	0.12539
NPY	-1.58729	0.14265	-1.26322	0.565979	0.0442219	0.995743		Npy	3.92763	2.15e-13	2.01293	0.00311067	0.775769	0.371027
NRG1	0.162816	0.885398	0.101449	0.998692	1.9878	0.07262		Nrg1	4.20553	1.01e-10	2.4656	0.00117262	4.42194	9.69e-11
NRG2	-0.905431	0.189413	0.355962	0.867437	0.814216	0.48347		Nrg2	-2.94936	7.2e-09	-0.463275	0.528967	1.20495	0.00393174
NRG4	2.13336	0.00370234	0.272287	0.938505	-0.012264	1		Nrg4	-1.56636	1.79e-08	-0.14508	0.820385	0.873295	0.00341218
NRTN	-1.31347	0.0339692	0.645775	0.630813	1.59802	0.0236086		Nrtn	0.424272	0.310099	-0.283604	0.716742	0.100545	0.887756
NTF3	0.549141	0.566801	0.183472	0.974156	-0.0109428	1		Ntf3	-1.34636	4.42e-06	-0.209439	0.713888	-0.417433	0.247422
NTN1	-1.25329	0.0225391	-1.80504	0.00780747	-0.316721	0.830053		Ntn1	-0.960004	2.75e-05	-0.0209804	0.9923	-0.393819	0.173937
NTN3	-4.35249	0.0320832	-1.73565	0.651155	-2.54114	0.39535		Ntn3	-2.43799	1.75e-07	-0.626511	0.301305	-0.499635	0.321703
NTN4	-0.214705	0.734331	-0.600509	0.612926	0.211539	0.88828		Ntn4	0.606238	0.0223233	0.889999	0.00265616	0.00379504	1
NTNG1	-0.238891	0.742916	-0.273033	0.905283	0.242243	0.887068		Ntng1	-7.52505	2.79e-15	-0.767908	0.218648	-0.75379	0.149762
NTNG2	-2.66105	3.35e-15	-1.14478	0.0043777	-0.217566	0.80383		Ntng2	2.39156	4.87e-16	-0.0217827	0.995441	-0.213695	0.647077
NTS	2.55997	6.88e-05	-0.705523	0.744909	0.824508	0.554955		Nts	1.8023	0.00016921	-0.0334675	0.995441	-0.0931315	0.939314
NUCB2	0.580183	0.0514305	0.0764855	0.965562	-0.0629578	0.956751		Nucb2	0.393252	0.169361	-0.114212	0.866055	0.485157	0.140983
NXPH1	-3.21922	0.144835	-1.38591	0.79684	-1.39264	0.745923		Nxph1	-0.326761	0.602259	0.814109	0.264234	-2.47791	0.00139019
NXPH3	-1.21224	0.13794	-0.308668	0.921581	-0.782666	0.624296		Nxph3	-1.38037	0.00298952	0.257474	0.787852	-0.162281	0.823001
OBP2A	-0.931786	0.699108	0.44542	0.969183	-0.471588	0.94394		Obp2b	4.86512	0.0020174	0	1	1.91017	0.421039
OLFM2	-1.71146	0.00264781	-0.750969	0.548737	-0.381894	0.786286		Olfm2	-0.697434	0.0281699	-0.815872	0.0373312	-0.423467	0.285527
OMG	1.18761	0.14474	0.0557342	1	-0.188495	0.950312		Omg	-4.65701	0.00300324	0.513874	0.771176	-1.43995	0.274887
ORM1	5.30087	8.34e-07	0.847802	0.815173	1.89426	0.325096		Orm2	2.15626	3.2e-16	0.101614	0.885432	-0.401554	0.245464
OSM	5.34578	3.18e-10	3.13036	0.001719	1.3896	0.358572		Osm	6.7567	2.43e-30	2.77871	1.86e-05	2.35295	0.000433162
OSTN	-1.44696	0.2069	-2.84613	0.0801642	-0.346871	0.916359		Ostn	-3.21753	2.06e-07	-1.11254	0.0828882	-0.744745	0.203961
P4HB	0.791468	0.00467467	0.0678533	0.969974	0.310298	0.611795		P4hb	1.04153	1.32e-05	-0.0215234	0.992581	0.333693	0.292186
PCSK9	2.12924	0.000654169	0.0809597	0.998912	1.01456	0.376253		Pcsk9	0.841013	0.0586392	-0.815242	0.22222	0.557899	0.318073
PDAP1	0.510765	0.0305579	0.272278	0.636985	0.252426	0.615332		Pdap1	0.257889	0.197857	-0.143187	0.704502	0.414344	0.0598561
PDGFA	-1.1549	0.000547438	-0.802587	0.118801	0.0613551	0.96826		Pdgfa	1.67483	1.99e-22	-0.101559	0.812169	-0.177643	0.484719
PDGFB	-0.952012	0.0162859	-0.17887	0.912277	-0.12974	0.918555		Pdgfb	0.230325	0.317567	-0.144543	0.746805	-0.512819	0.0381863
PDGFC	0.571992	0.0243203	-0.00398931	1	0.059648	0.949622		Pdgfc	0.491656	0.0522572	0.767248	0.00755156	-0.165746	0.651728
PDGFD	-2.46351	5.33e-08	-2.46881	5.36e-07	-0.269268	0.817168		Pdgfd	-1.1948	1.17e-06	-0.0161041	0.995441	-0.799171	0.00399688
PENK	-5.81686	0.00018675	0.0769199	1	-0.632213	0.792543		Penk	-3.08639	1.14e-32	-0.591479	0.0722152	0.135564	0.725383
PGF	1.59838	9.42e-05	-0.566482	0.585525	0.110063	0.944675		Pgf	5.88201	6.39e-38	1.09381	0.06142	1.08935	0.0379924
PIGF	0.468395	0.190159	-0.010656	1	0.285829	0.710752		Pigf	0.549962	0.0349632	0.404032	0.308637	1.25125	1.4e-06
PKM	-0.00553174	1	-0.0711086	0.969653	-0.0894673	0.929141		Pkm	1.6066	1.77e-08	0.121335	0.869801	0.522294	0.146865
PLAT	-1.72266	3.01e-08	-0.663602	0.213957	-0.0317943	0.988967		Plat	-0.0332771	0.944041	0.963633	0.00633387	-0.810198	0.0200929
PLAU	0.0737989	0.852613	-0.492853	0.394352	-0.278109	0.67538		Plau	-1.25634	7.02e-06	1.54491	1.22e-07	0.028822	0.968872
PLG	5.60689	0.00111736	1.8284	0.744909	3.08639	0.395628		Plg	-4.6273	0.0147182	-2.74072	0.235592	-2.71753	0.15729
PLTP	-1.0548	5.32e-05	-0.225274	0.778054	1.3168	4.69e-06		Pltp	-2.18942	1.7e-19	0.748928	0.011192	-0.694214	0.0135944
PODXL	-1.26908	0.00277544	-1.06225	0.088563	-0.112356	0.940469		Podxl	-1.23659	9.77e-10	-0.432017	0.135393	-0.214967	0.445389
PODXL2	-1.45343	0.0258215	-0.721655	0.616256	-0.652545	0.609553		Podxl2	-1.92579	2.56e-13	-0.736949	0.0227539	-0.931726	0.00123214
POMC	-0.587292	0.319414	0.866344	0.32835	0.0784668	0.975318		Pomc	0.398182	0.669483	-0.727123	0.659872	-1.49046	0.206031
PON2	-1.32813	1.14e-08	-0.202107	0.78871	-0.2896	0.570635		Pon2	0.168315	0.422802	0.0952393	0.833818	0.11158	0.701803
PPBP	3.44128	6.29e-05	2.56593	0.0353181	3.34144	0.00219131		Ppbp	2.21039	0.000641741	7.56473	2.17e-25	-0.700833	0.500086
PROC	2.81118	0.250602	3.12363	0.53326	1.8031	0.701901		Prob1	-2.53332	0.213641	-0.645489	0.87959	-2.53332	0.29777
PROK1	1.09787	0.370207	-2.3079	0.465059	-0.664048	0.85441		Prok1	0.215671	0.911775	-3.40517	0.206147	0.5062	0.815621
PROK2	7.89842	5.13e-13	0.698265	0.930116	0.692464	0.899566		Prok2	8.9501	1.86e-52	1.55624	0.404366	0.165018	0.960736
PROS1	-0.478545	0.178937	-0.0893991	0.964185	0.0795531	0.947383		Pros1	-0.158831	0.430024	0.556321	0.00958214	0.20817	0.392729
PRSS23	1.09978	0.00205919	-1.47324	0.00059169	0.742575	0.197895		Prss23	-0.48935	0.0314252	0.34683	0.318409	-0.523898	0.0435304
PSAP	-0.863244	0.00441693	-0.362976	0.630813	-0.171564	0.8449		Psap	-0.179681	0.55325	1.18098	3.22e-05	0.0869993	0.848703
PSEN1	1.01909	1.72e-07	0.309893	0.49875	0.0857476	0.898531		Psen1	0.546114	0.000410483	0.0448346	0.923933	0.106651	0.647784
PSPN	-0.568528	0.456071	0.236734	0.936126	-0.22806	0.913769		Pspn	-1.10481	0.519777	-1.17161	0.696763	1.07912	0.496413
PTDSS1	0.256595	0.373916	0.172205	0.836235	0.257488	0.653427		Ptdss1	-0.0442302	0.828794	-0.113522	0.729753	0.0486646	0.860882
PTGS2	4.19144	4.99e-08	3.31596	0.000170195	0.540841	0.787528		Ptgs2	6.81027	1.23e-34	2.16567	4.87e-05	0.724753	0.251656
PTHLH	1.1055	0.13378	-1.18366	0.469209	-0.300886	0.894924		Pthlh	-0.425704	0.356119	0.644451	0.308388	-0.140043	0.842618
PTMA	0.263726	0.458699	0.229316	0.81442	-0.0786907	0.944675		Ptma	0.287399	0.212882	-0.00326625	1	0.339449	0.208273
PTN	-1.74381	2.19e-11	-0.435675	0.451697	-1.15231	0.000322772		Ptn	-4.33358	5.29e-82	-0.173891	0.664257	-0.496247	0.0404436
PYY	-1.34229	0.375929	0.193112	0.988563	-0.505294	0.894849		Pyy	-0.034451	0.984552	0.561674	0.732598	4.73931	1.3e-09
QDPR	-0.454681	0.0737349	0.0240745	1	-0.145823	0.829247		Qdpr	-0.572702	0.000407777	-0.159092	0.593037	0.126382	0.589139
QRFP	1.97111	0.400471	1.83475	0.744909	1.82837	0.689105		Qrfp	-1.54358	0.190689	0.256167	0.924065	-0.468226	0.762223
RARRES2	-1.13665	0.000600058	-0.500698	0.498996	-0.550135	0.365943		Rarres2	2.3195	7.21e-16	-0.0916988	0.910174	-0.183715	0.678525
RBP4	-1.74095	0.00102995	-0.52349	0.733111	-0.421549	0.748737		Rbp4	-0.507832	0.0827629	-0.391396	0.392571	-0.556823	0.0999893
RELN	-0.223897	0.727275	-1.81354	0.00375348	-0.606907	0.548807		Reln	0.0165977	0.965077	-0.121879	0.824954	-0.924468	0.000277723
RGMA	-1.31289	2.26e-06	0.0723115	0.968934	-0.00194914	1		Rgma	-0.738757	0.000168817	-0.453677	0.0881267	0.00487106	1
RGMB	-1.04048	6.01e-05	-0.352431	0.56639	-0.22461	0.726922		Rgmb	-1.25379	7.75e-09	-0.285977	0.445351	-0.146018	0.660022
RIMS2	-2.54575	0.0385963	-0.362184	0.940147	-0.697601	0.805958		Rims2	0.220136	0.817657	0.144948	0.959438	1.46026	0.0525643
RLN3	0.0493845	1	-0.0956239	1	-1.92172	0.665702		Rln3	-3.94525	0.0261582	-1.26948	0.579054	-0.0529257	0.989383
RPH3A	-6.0787	8.79e-05	-1.65932	0.393824	0.253696	0.932482		Rph3a	1.06891	0.481744	2.21642	0.216015	-2.55761	0.285371
RPS19	-0.332274	0.361049	0.296702	0.744909	-0.0220433	0.995743		Rps19	0.729236	0.000606216	0.324355	0.346814	0.00876485	0.993624
RSPO1	-0.260537	0.68223	-0.17506	0.940543	-0.59624	0.568136		Rspo1	-1.26377	1.12e-06	-0.286028	0.544256	-1.26687	5.34e-06
RSPO2	-2.70658	0.244992	-2.70658	0.565979	-2.70658	0.50096		Rspo2	-3.18245	5.34e-05	-0.165742	0.929499	-1.49671	0.0623417
RSPO3	-1.24387	0.00403933	-1.02512	0.116624	-0.313464	0.775292		Rspo3	-0.694453	0.0545962	0.409105	0.472103	-0.901935	0.0265432
RSPO4	0.750533	0.587244	0.227449	0.980566	4.84683	0.000121553		Rspo4	-2.28912	3.04e-07	-1.18515	0.0177674	-0.0571456	0.947385
RTN4	-0.874337	0.0046681	0.048062	0.991695	-0.38252	0.540435		Rtn4	-0.389632	0.0999727	-0.000395105	1	-0.266178	0.3754
S100A8	7.61139	5.88e-14	2.25753	0.0710822	0.685683	0.739844		S100a8	10.7742	1.03e-27	3.30772	7.5e-05	8.16853	1.06e-18
S100A9	8.2005	1.83e-16	2.38839	0.0352405	-0.00789633	1		Gm5849	10.3333	5.82e-27	2.84118	0.00061702	7.42245	7.09e-17
SEMA3A	1.47229	0.0222594	-1.36521	0.251865	0.136866	0.958836		Sema3a	1.68434	1.72e-23	-0.201649	0.552863	0.102258	0.720333
SEMA3B	-1.43243	2.25e-07	-0.795509	0.0467665	-0.401654	0.482962		Sema3b	-2.70182	4.38e-24	-0.736042	0.0263104	-1.22082	1.49e-05
SEMA3C	-0.931011	7.69e-05	-0.88572	0.00208778	-0.342318	0.478119		Sema3c	-0.920451	1.28e-06	0.0328475	0.968162	-0.725693	0.000583673
SEMA3D	-2.07675	5.84e-05	-1.71379	0.00880735	-1.18388	0.123434		Sema3d	-3.06901	1.7e-17	-0.0638669	0.96412	-1.48262	9.86e-05
SEMA3E	-2.59382	0.1054	-1.28395	0.739213	-0.310872	0.947264		Sema3e	-0.884244	0.00570174	-0.258008	0.677411	0.310213	0.471903
SEMA3F	-0.399052	0.112457	0.251505	0.697011	0.479412	0.195061		Sema3f	0.906589	3.44e-07	-0.316545	0.260896	0.217801	0.377693
SEMA3G	-1.61877	3.84e-05	-0.142743	0.938505	0.144249	0.912703		Sema3g	-0.497256	0.0765429	-0.784213	0.0168575	-0.1903	0.62687
SEMA4A	-0.920308	0.000149483	0.137095	0.888252	-0.546079	0.156406		Sema4a	0.0895285	0.63749	0.0486286	0.916293	0.333147	0.0855317
SEMA4B	2.06351	1.58e-13	-0.0459311	0.991792	-0.196208	0.807874		Sema4b	0.120839	0.557008	-0.0837406	0.849388	0.171633	0.481709
SEMA4C	0.826406	0.00140462	0.251183	0.743539	0.331856	0.528888		Sema4c	1.25116	4.91e-11	0.00237881	1	0.392488	0.106723
SEMA4D	0.721149	0.00798241	-0.072472	0.965946	0.0303004	0.986491		Sema4d	1.94432	2.01e-13	0.758545	0.0253364	0.623283	0.0545959
SEMA4F	-0.251692	0.467281	0.0429075	0.994656	0.0184519	0.995743		Sema4f	-1.24666	0.000678618	0.152394	0.852136	0.136999	0.803793
SEMA4G	-0.81201	0.0263804	0.338871	0.734821	0.772703	0.14267		Sema4g	-2.3552	6.59e-18	-0.386016	0.366551	0.179501	0.644875
SEMA5A	-0.862958	0.0100987	-0.860211	0.0724369	-1.20956	0.00343332		Sema5a	0.370156	0.0580629	-0.598081	0.00754325	-0.153359	0.569885
SEMA6A	0.498249	0.127047	-0.507417	0.420521	-0.207037	0.801951		Sema6a	-0.382523	0.112601	-0.863829	0.000824318	-0.298381	0.312977
SEMA6D	0.0268241	0.969319	-0.566878	0.426739	-0.272906	0.755037		Sema6d	1.3985	1.18e-13	0.120134	0.789259	-0.267016	0.305704
SEMA7A	2.0062	1.23e-15	-0.650883	0.114073	0.0898735	0.919736		Sema7a	1.60189	4.09e-22	-0.336079	0.205641	-0.0364409	0.921055
SERPINC1	0.872739	0.112494	-0.373224	0.832418	0.140351	0.940577		Serpinc1	-1.64712	0.214963	-0.822896	0.726812	-0.500024	0.785126
SERPINE1	5.17342	3.11e-21	0.884672	0.391883	2.30536	0.000160595		Serpine1	6.74694	2.64e-29	2.06282	0.000349666	0.193352	0.82114
SERPINE2	0.476361	0.29096	-0.455251	0.670287	-0.154461	0.907832		Serpine2	-0.259415	0.159119	1.00418	7.18e-09	-0.245134	0.269252
SERPING1	1.25169	3.35e-05	0.182673	0.875089	0.433364	0.486125		Serping1	1.11823	0.000433562	0.514528	0.300767	-0.107332	0.844796
SFRP1	0.136999	0.822415	0.074933	0.989056	0.00567361	1		Sfrp1	-0.79211	0.000801128	-0.426504	0.226841	0.82568	0.00135844
SHANK1	-3.04316	0.000258248	-0.149022	0.974418	-0.621336	0.691616		Shank1	-1.43619	2.31e-05	-0.318128	0.585321	-0.675762	0.0860405
SLIT1	2.2909	0.18876	1.20025	0.828677	1.19196	0.792543		Slit1	1.34723	0.000405679	-0.494962	0.493729	0.654649	0.182772
SLIT2	0.0139033	0.992549	-0.951858	0.0604659	-0.378394	0.62888		Slit2	-1.45621	4.34e-09	0.129677	0.826731	-0.240374	0.482531
SLIT3	-1.07848	0.000190385	-1.63567	1.28e-07	-0.39117	0.503037		Slit3	-0.141473	0.556492	0.608442	0.0163216	-0.358507	0.16983
SLPI	3.25888	4.3e-06	0.432282	0.858943	-1.91297	0.0517938		Slpi	8.9913	7.33e-48	2.68705	4.39e-06	5.98777	1.52e-25
SORBS1	-0.758979	0.15418	-0.518746	0.706745	-0.653817	0.50096		Sorbs1	-0.879084	9.49e-06	-0.399058	0.169857	-0.374107	0.13294
SOST	0	1	0	1	2.59613	0.529613		Sost	0	1	2.66751	0.34151	4.37299	0.0153477
SPINT1	0.320337	0.2336	0.000277804	1	0.114574	0.87842		Spint1	0.553482	0.0292742	0.359065	0.369048	0.835074	0.00208972
SPP1	-1.66624	0.0909809	-3.49595	0.00417401	-0.657793	0.781617		Spp1	3.16503	1.86e-18	2.90572	5.28e-15	-0.034667	0.972535
SYTL3	-0.667984	0.179736	-0.418926	0.744909	0.254762	0.837689		Sytl3	1.27531	0.000254606	0.0849929	0.949061	0.33257	0.526159
TAC4	-0.744779	0.106179	-0.375542	0.765009	-0.584819	0.496573		Tac4	-3.07913	8.68e-05	-0.914701	0.363314	1.52242	0.0138568
TCN2	-0.829653	0.000388023	-0.541173	0.1489	0.0950623	0.901679		Tcn2	-0.80817	1.57e-05	0.180146	0.608516	-0.276138	0.258144
TCTN1	-1.0791	0.00553612	-0.0641996	0.987925	-0.209775	0.845467		Tctn1	-0.202246	0.389092	0.297742	0.38504	-0.0204124	0.971435
TFPI	0.802441	0.0295348	-0.55032	0.487264	-0.0435171	0.983445		Tfpi	0.595991	0.0125991	0.15257	0.769771	-0.61064	0.0271855
TG	-0.0636086	0.978944	0.574393	0.880671	-1.49311	0.508249		Tg	2.30194	0.00261556	-0.301223	0.90295	-1.19992	0.374823
TGFA	0.41158	0.296207	-0.350836	0.733111	0.511992	0.45083		Tgfa	1.3204	8.25e-10	-0.254521	0.536402	1.11635	1.38e-06
TGFB1	-0.226233	0.605004	0.0864378	0.96976	0.463173	0.509173		Tgfb1	0.54556	0.00609975	1.06885	1.16e-07	0.45886	0.0488459
TGFB2	-2.15418	7.46e-14	-0.183089	0.860261	0.30196	0.650898		Tgfb2	-1.96507	7.65e-21	-0.766712	0.00152732	-1.26828	6.93e-09
TGFB3	-0.487821	0.235662	-0.237888	0.852636	0.340295	0.689105		Tgfb3	-1.29384	1.97e-06	-0.378111	0.404366	-0.10777	0.814128
TGM2	1.47384	2.11e-07	0.183119	0.86335	-0.383566	0.525201		Tgm2	1.89507	1.09e-20	-0.205449	0.594729	-0.788948	0.000553542
THBS1	3.71689	2.18e-09	0.66845	0.683577	0.633102	0.642826		Thbs1	5.01144	1.11e-29	1.6054	0.000416011	1.07339	0.0220746
THBS2	-0.507219	0.175794	-0.468231	0.560777	0.461833	0.50096		Thbs2	-0.307459	0.277795	0.47603	0.214167	0.068512	0.887991
TIMP1	6.17013	3.83e-24	2.36089	0.000201433	2.06001	0.00305346		Timp1	5.5685	1.03e-26	3.32855	2.65e-11	3.60819	6.65e-13
TIMP2	-0.709363	0.0242459	-1.62375	4.96e-07	0.197837	0.8134		Timp2	-2.04571	6.6e-16	-0.336598	0.439209	-0.755076	0.0101121
TIMP3	-1.38078	5.13e-06	-0.616521	0.267119	-0.0798544	0.944801		Timp3	-1.62561	9.9e-14	-0.284637	0.460433	-0.557368	0.0337138
TNC	2.13119	1.98e-08	-1.6115	0.000364285	-0.0181234	0.995743		Tnc	3.64881	3.64e-18	1.03817	0.0484711	3.28708	2.1e-14
TNF	2.62164	0.000382372	1.57345	0.198208	-0.271411	0.91333		Tnf	3.9048	3.14e-18	1.79617	0.000286434	-0.16572	0.833725
TNFSF13	0.739343	0.208564	0.502165	0.744909	-0.344491	0.823578		Tnfsf13	-0.480246	0.35897	-0.223935	0.840408	0.18446	0.802458
TNFSF13B	1.31949	0.0810686	-0.743969	0.744909	0.922417	0.522761		Tnfsf13b	0.00848113	0.996128	0.239073	0.724938	0.0427015	0.957259
TNFSF14	0.563628	0.386185	0.00340957	1	-0.449627	0.761058		Tnfsf14	2.06602	6.29e-05	0.700553	0.429711	0.88013	0.186125
TNFSF15	0.32717	0.784203	-0.0870245	1	-0.692785	0.768188		Tnfsf15	-0.706912	0.093383	-0.123137	0.908241	-0.476635	0.362871
TNFSF18	-1.65173	0.026649	0.177474	0.966103	3.48098	4.54e-06		Tnfsf18	-0.922779	0.0506172	1.11956	0.0189518	-3.34131	6.9e-08
TPH1	0.613568	0.431989	1.12439	0.372849	-0.28549	0.904391		Tph1	4.03524	1.87e-28	1.05098	0.0568619	0.873571	0.0957404
TSLP	-1.07754	0.366036	0.40413	0.911091	0.68168	0.739844		Tslp	-0.511182	0.274669	-0.195159	0.85293	-0.700093	0.197449
UBA52	-0.533895	0.079992	-0.114726	0.931583	-0.21296	0.776399		Gm11808	0.334264	0.108072	0.0766653	0.87959	0.0541793	0.881338
UCN2	-0.894014	0.26971	-0.438099	0.856253	0.254084	0.90599		Ucn2	-1.9476	0.000299844	-0.0185526	0.99974	-0.0251724	0.987038
VASP	0.914425	0.0018177	0.14008	0.911633	0.193602	0.812244		Vasp	2.03738	6.37e-22	0.383165	0.246169	0.686083	0.00510806
VCAM1	-0.183583	0.74796	-1.82721	0.000364285	-0.525109	0.562754		Vcam1	1.28869	4.05e-07	1.31579	1.49e-06	1.23347	6.63e-06
VCAN	2.08618	4.71e-05	0.206237	0.931694	0.527982	0.655281		Vcan	1.52731	6.47e-10	1.4197	7.4e-08	0.169024	0.658027
VIM	-1.40083	0.000129132	-0.551449	0.505347	-0.0851932	0.954025		Vim	-0.0719293	0.848212	0.585284	0.138742	0.140158	0.754002
VIP	0.789468	0.603877	2.17133	0.289689	0.962495	0.751843		Vip	-3.05038	0.110522	-0.383853	0.923933	-3.05038	0.173524
VTN	0.318869	0.754179	1.24621	0.374266	1.22549	0.332575		Vtn	-1.38551	0.00121097	-0.114279	0.927433	-1.08762	0.0271072
VWF	-1.63147	1.4e-09	0.108534	0.935764	-0.0865456	0.930222		Vwf	-1.72021	1.11e-11	-0.0352058	0.978836	-0.135987	0.73581
WNT1	3.59571	0.0861403	3.12138	0.45923	0	1		Wnt1	2.73853	0.16007	0	1	2.70164	0.244334
WNT11	-1.7632	0.000330929	0.217087	0.913358	0.572225	0.547334		Wnt11	-1.29675	1.03e-05	0.330956	0.503439	-0.412889	0.264131
WNT16	-0.418102	0.269789	0.199895	0.870081	0.0524567	0.977058		Wnt16	2.6524	1.02e-09	-0.156963	0.894733	-0.436477	0.481709
WNT2	-2.84011	7.1e-05	-0.854763	0.54536	0.256439	0.887068		Wnt2	-2.05495	2.18e-05	1.94104	0.000126864	-1.97617	0.000168641
WNT3	-0.535064	0.199447	-0.00654101	1	0.619145	0.354776		Wnt3	-1.2454	4.5e-05	-0.0821018	0.928498	0.0965756	0.854493
WNT3A	-1.06112	0.108219	0.388084	0.828677	0.398315	0.782428		Wnt3a	-2.7101	3.48e-09	0.146544	0.888236	0.579537	0.254696
WNT4	-3.40951	3.58e-09	-0.337293	0.853044	-0.101498	0.964994		Wnt4	0.733892	0.00580024	-0.416738	0.32023	0.866422	0.00304286
WNT5A	-1.18412	0.0209183	-0.718827	0.512576	-0.426644	0.714969		Wnt5a	-1.12671	3.42e-08	-0.065675	0.907042	-0.232701	0.401612
WNT7A	-1.91328	0.406481	-1.91328	0.733111	0.699647	0.912616		Wnt7a	-1.41023	0.193197	-0.16987	0.956798	2.09339	0.00534042
WNT7B	-1.12589	0.00846695	-0.866787	0.223954	-0.0456952	0.986496		Wnt7b	-0.943856	0.00282019	-0.36739	0.507931	-0.265367	0.547969
YARS	0.986677	4.95e-05	0.157404	0.861265	0.238333	0.689105		Yap1	0.886585	4.32e-07	-0.164446	0.634243	0.226353	0.34595
ZP3	-3.21505	0.162324	-0.60451	0.940769	-1.38653	0.770246		Zp3	0.703759	0.656372	-2.54272	0.387391	-2.54272	0.278884
