# Supplementary material for: Resistance to chemical carcinogenesis induction via a dampened inflammatory response in naked mole-rats
Source: Commun Biol. 2022 Mar 30;5:287. doi: 10.1038/s42003-022-03241-y (PMC8967925; doi:10.1038/s42003-022-03241-y)
Supplement: Supplementary file 4 — Supplementary Data 2 [file 42003_2022_3241_MOESM4_ESM.xlsx]

## Sheet: Sheet1
Supplementary Data 2: Summary of enrichment scores determined by xCell.
	NMR_CT1	NMR_CT2	NMR_CT3	NMR_LPS1	NMR_LPS2	NMR_LPS3	NMR_3MC1	NMR_3MC2	NMR_3MC3	NMR_UV1	NMR_UV2	NMR_UV3			Mouse_CT1	Mouse_CT2	Mouse_CT3	Mouse_LPS1	Mouse_LPS2	Mouse_LPS3	Mouse_3MC1	Mouse_3MC2	Mouse_3MC3	Mouse_UV1	Mouse_UV2	Mouse_UV3
Adipocytes	0	0.0025	0	0	0	0	0	0	0	0.0025	0	0		Adipocytes	0.002	0	0.0028	0	0	0	0.0006	0.0066	0.0062	0.0001	0	0
Astrocytes	0	0	0	0	0	0	0	0	0	0	0	0		Astrocytes	0	0	0	0	0	0	0	0	0	0	0	0
B-cells	0	0	0	0	0	0	0	0	0.0021	0	0	0		B-cells	0	0	0	0	0	0	0.0085	0.0084	0.0035	0	0	0
Basophils	0.014	0	0	0.0751	0.1505	0.0806	0.0303	0	0.005	0	0	0		Basophils	0	0	0	0.0816	0.0424	0.0677	0.0115	0	0.0049	0.0164	0.0214	0
CD4+ T-cells	0	0	0	0	0	0	0	0	0	0	0	0		CD4+ T-cells	0	0	0	0	0	0	0	0	0	0	0	0
CD4+ Tcm	0	0	0	0	0	0	0	0.0001	0	0	0	0		CD4+ Tcm	0	0	0	0	0	0	0	0	0	0	0	0
CD4+ Tem	0	0	0	0.0048	0	0	0	0	0.0047	0	0	0		CD4+ Tem	0.0003	0	0.0023	0	0	0	0.0136	0.0164	0.0331	0.0107	0.0096	0
CD4+ memory T-cells	0	0	0	0	0	0	0	0	0	0	0	0		CD4+ memory T-cells	0	0	0	0	0	0	0	0	0	0	0.0005	0
CD4+ naive T-cells	0	0	0	0	0	0	0	0	0	0	0	0		CD4+ naive T-cells	0	0	0	0	0	0	0	0	0	0	0	0
CD8+ T-cells	0	0	0	0	0	0	0	0	0	0	0	0		CD8+ T-cells	0	0	0	0	0	0	0	0	0	0	0	0
CD8+ Tcm	0	0	0	0	0	0	0	0	0.0008	0	0	0		CD8+ Tcm	0	0	0	0	0	0	0	0	0	0	0	0
CD8+ Tem	0	0	0	0	0	0	0	0	0	0	0	0		CD8+ Tem	0	0	0	0	0	0	0	0	0	0	0	0
CD8+ naive T-cells	0	0	0	0	0	0	0	0	0.0004	0	0	0		CD8+ naive T-cells	0	0	0	0	0	0	0	0	0	0.0002	0.0037	0
CLP	0.0015	0.0028	0	0	0	0.0054	0.003	0.0012	0.0015	0	0	0.0012		CLP	0	0.0005	0	0	0.0004	0	0.0015	0	0	0.0008	0.0035	0.0013
CMP	0	0.0019	0.0018	0	0	0	0	0	0	0.0024	0.0034	0.0016		CMP	0.0012	0.001	0.0002	0	0	0	0.0003	0.0017	0.0042	0	0	0
Chondrocytes	0	0	0	0	0	0	0	0	0	0	0	0		Chondrocytes	0	0	0	0	0	0	0.0007	0	0	0	0	0
Class-switched memory B-cells	0	0	0	0.0001	0	0	0	0	0.0031	0	0	0		Class-switched memory B-cells	0	0	0	0.0141	0.0032	0.014	0.0136	0.0168	0.0139	0	0	0
DC	0	0	0	0.0227	0.0108	0.0152	0	0	0.0018	0	0	0		DC	0	0	0	0	0	0	0.0063	0.0064	0.0032	0.0074	0.0015	0.0012
Endothelial cells	0	0	0.001	0	0.0061	0.005	0	0	0	0	0.0043	0		Endothelial cells	0.0027	0	0.0039	0.0059	0.0022	0.0134	0	0.0006	0.0135	0	0	0
Eosinophils	0.0014	0	0	0	0	0	0	0	0.0006	0	0	0		Eosinophils	0	0	0	0	0	0	0.0045	0.0057	0.0048	0	0	0
Epithelial cells	0.0004	0	0	0	0	0	0	0	0.0003	0	0	0.0005		Epithelial cells	0.0041	0.0055	0.0005	0.0084	0.0141	0.0096	0.0012	0.0004	0	0.0179	0.0219	0.0144
Erythrocytes	0	0	0	0	0	0	0	0	0	0	0	0		Erythrocytes	0	0	0	0	0	0	0	0	0	0	0	0
Fibroblasts	0	0.0058	0.0021	0.0123	0.0718	0	0	0	0	0.0149	0.035	0.0002		Fibroblasts	0.0114	0.0061	0.0331	0.0411	0	0.0316	0.0593	0.0738	0.0641	0.0097	0.0164	0.015
GMP	0	0.0026	0.0137	0	0	0	0	0	0	0.0121	0.0123	0		GMP	0	0	0	0	0	0	0	0	0.0085	0.0046	0	0.0034
HSC	0.0516	0.1384	0.147	0	0.0103	0.0086	0.0065	0.0176	0.0091	0.0886	0.1131	0.0388		HSC	0.08	0.067	0.0564	0.0057	0	0.0044	0.0392	0.0357	0.1136	0.0084	0.0033	0.026
Hepatocytes	0	0	0	0.0021	0.0041	0.0023	0	0	0	0	0	0		Hepatocytes	0	0	0	0.0027	0.0015	0.0023	0	0	0	0.0003	0.0003	0.0001
Keratinocytes	0	0	0	0	0	0	0	0	0	0	0.0001	0.0005		Keratinocytes	0.0003	0.0003	0	0.0014	0.003	0.0013	0	0	0	0.0051	0.0054	0.0048
MEP	0.0046	0.0012	0	0	0	0	0.0025	0.0068	0	0.0017	0.006	0.012		MEP	0.0104	0.0057	0.0088	0.0188	0.0172	0.0181	0	0	0	0.0104	0.0192	0.0044
MPP	0	0	0	0	0	0	0	0	0	0	0	0		MPP	0	0	0	0	0	0	0	0	0	0	0	0
MSC	0.0785	0.1532	0.083	0	0.0016	0	0.0045	0.077	0.0084	0.0676	0.0633	0.0569		MSC	0.122	0.1173	0.1322	0.0119	0	0.0241	0	0.027	0.0585	0.014	0	0.0276
Macrophages	0.0001	0	0	0.0001	0	0	0	0	0.0079	0.0049	0.0072	0.0003		Macrophages	0	0	0	0.0184	0	0.0161	0.025	0.0234	0.0266	0	0	0
Macrophages M1	0	0	0	0.0175	0.0135	0.0079	0	0	0.0102	0.0005	0.0054	0		Macrophages M1	0.0074	0.0046	0.0068	0.0006	0	0.0017	0.0287	0.0334	0.0283	0.0132	0.008	0.0062
Macrophages M2	0.0109	0.0042	0.0063	0	0	0	0.0062	0.0088	0.0005	0.0145	0.0146	0.0052		Macrophages M2	0	0	0	0.0073	0	0.0072	0.0209	0.0173	0.0155	0	0	0
Mast cells	0	0	0	0.0038	0.0046	0	0	0	0	0	0	0		Mast cells	0	0	0	0.0012	0.0017	0.0018	0.0044	0.0035	0.001	0	0	0
Megakaryocytes	0	0	0	0	0	0	0	0	0	0.0001	0.0015	0		Megakaryocytes	0.0003	0.0001	0	0.0057	0.0028	0.0064	0	0	0.0001	0	0	0
Melanocytes	0.0004	0.0009	0.0018	0	0.0007	0	0	0	0	0.0033	0	0.0001		Melanocytes	0.0013	0.0009	0.0014	0	0	0	0	0.0007	0.0019	0.0002	0	0.0004
Memory B-cells	0	0	0	0	0	0	0	0	0	0	0	0		Memory B-cells	0	0	0	0	0	0	0	0	0	0	0	0
Mesangial cells	0	0	0	0	0.0037	0	0	0	0	0.0038	0.0026	0		Mesangial cells	0	0	0	0	0	0.0011	0	0	0	0	0	0
Monocytes	0	0	0	0.0263	0.0815	0	0	0	0.0099	0	0	0		Monocytes	0	0	0	0.0102	0	0.0023	0.0162	0.0194	0.0204	0	0	0
Myocytes	0.0067	0.0096	0.0124	0	0.0004	0.0126	0.0107	0.011	0.0156	0.0068	0	0.0082		Myocytes	0	0.003	0.0039	0.0029	0.0038	0.002	0.0023	0	0	0.0018	0	0.0016
NK cells	0	0	0	0	0	0	0	0	0	0	0	0		NK cells	0	0	0	0	0	0	0	0	0	0	0	0
NKT	0.001	0	0	0	0	0	0	0.0011	0	0	0	0		NKT	0.0161	0.0243	0.0658	0	0	0	0.0382	0.0182	0.0199	0.0107	0	0.0116
Neurons	0.0009	0.002	0.0016	0	0	0.0002	0.0011	0.0013	0.0003	0.0006	0.0007	0.0004		Neurons	0.0016	0.0016	0.0019	0	0	0	0.0006	0.0004	0.0007	0.0002	0	0.0005
Neutrophils	0.0005	0	0	0.0194	0.0491	0.0062	0	0	0.0011	0	0	0		Neutrophils	0	0	0	0.0786	0.0426	0.0689	0.0006	0	0	0.0003	0	0
Osteoblast	0	0	0	0.0094	0	0.0048	0	0	0	0	0	0		Osteoblast	0	0	0	0.0005	0.0137	0	0.0053	0	0	0.0206	0.0209	0.0109
Pericytes	0	0	0.0057	0.0637	0.0674	0.0259	0	0	0	0.0194	0.0058	0		Pericytes	0.0121	0.0002	0.042	0.033	0.0212	0.0283	0	0	0	0.0289	0.0397	0.0148
Plasma cells	0.0024	0.001	0	0.0078	0	0.0021	0.0081	0.0059	0.0008	0.003	0	0		Plasma cells	0.0007	0	0.0022	0.0225	0.024	0.0264	0.0031	0.0026	0.0114	0.0051	0	0
Platelets	0.0022	0	0	0	0	0	0.0069	0.0083	0.0003	0	0	0.0015		Platelets	0	0	0	0	0	0	0	0	0	0	0	0
Preadipocytes	0	0	0	0.018	0	0	0	0	0	0	0	0		Preadipocytes	0.0094	0.0174	0.004	0.0073	0	0.0058	0.0086	0.033	0.0341	0.0023	0	0.0008
Sebocytes	0	0	0	0	0	0	0	0	0	0	0	0		Sebocytes	0	0	0	0.0001	0	0	0	0	0	0.0006	0.0011	0.0006
Skeletal muscle	0.0148	0.0163	0.0152	0	0.0089	0.0063	0.0085	0.0182	0.0213	0.0115	0.0055	0.0052		Skeletal muscle	0.0003	0.0007	0.005	0.0003	0.0012	0	0	0.0004	0.0023	0.0043	0	0.002
Smooth muscle	0.0281	0.0608	0.078	0	0.0043	0.0399	0.0828	0.0305	0.0447	0.033	0.0481	0.0474		Smooth muscle	0.0898	0.0923	0.092	0.0206	0	0	0.0619	0.0344	0.0684	0.0636	0.0544	0.0838
Tgd cells	0	0	0	0	0	0	0	0	0	0	0	0		Tgd cells	0	0	0	0	0	0	0	0	0	0	0	0
Th1 cells	0.0032	0	0	0.0021	0	0	0	0.0075	0	0	0	0.0079		Th1 cells	0	0	0	0.0118	0.0128	0.0123	0	0	0	0.0058	0.0077	0.0028
Th2 cells	0.0049	0	0	0	0	0	0.0257	0.013	0.0178	0.0014	0.0212	0.043		Th2 cells	0	0	0	0	0	0	0	0	0.0037	0.0286	0.0783	0.0104
Tregs	0	0	0	0.0734	0.0082	0.0439	0.0017	0	0.0069	0.0031	0	0		Tregs	0	0	0	0	0	0	0	0	0	0	0	0
aDC	0.0084	0	0	0.3088	0.1938	0.1709	0	0	0.0701	0.0044	0.0045	0		aDC	0	0	0	0.0132	0	0.0344	0.0013	0	0.0334	0	0	0
cDC	0.0028	0	0.0045	0.0005	0	0	0	0	0.0067	0.014	0.0087	0		cDC	0.0434	0.0286	0.034	0	0	0.001	0.0993	0.1296	0.0684	0.0365	0.0117	0.0221
iDC	0.0104	0	0.0087	0	0	0	0.0072	0.0251	0.0258	0.0162	0.0143	0		iDC	0.1695	0.1345	0.1286	0.0048	0	0.0189	0.224	0.2812	0.1284	0.1806	0.0911	0.0843
ly Endothelial cells	0	0.0008	0.0005	0	0.0024	0.0012	0	0.0006	0.0007	0	0.0033	0		ly Endothelial cells	0	0	0	0	0	0	0	0	0.0015	0	0	0
mv Endothelial cells	0	0.0003	0.0008	0.0004	0.0071	0.0033	0	0	0	0.0007	0.0123	0.0023		mv Endothelial cells	0	0	0	0.0006	0.0003	0.0033	0	0	0.0007	0	0	0
naive B-cells	0	0	0	0	0	0	0	0	0	0	0	0		naive B-cells	0	0	0	0	0	0	0	0	0	0	0	0
pDC	0	0	0	0.0115	0.0024	0.006	0	0	0.0028	0	0	0		pDC	0	0	0	0	0	0.0001	0	0	0	0	0	0
pro B-cells	0.0019	0	0	0	0	0	0.0121	0.0103	0.0081	0	0	0.0011		pro B-cells	0	0	0	0	0.0015	0	0	0	0	0	0.0041	0
ImmuneScore	0.0013	0	0	0.0482	0.0973	0.0143	0	0	0.0156	0.0033	0.0048	0.0002		ImmuneScore	0	0	0	0.0723	0.0295	0.0594	0.0437	0.0445	0.0397	0.0051	0.001	0.0008
StromaScore	0	0.0042	0.0016	0.0062	0.039	0.0025	0	0	0	0.0087	0.0196	0.0001		StromaScore	0.008	0.0031	0.0199	0.0235	0.0011	0.0225	0.03	0.0405	0.0419	0.0049	0.0082	0.0075
MicroenvironmentScore	0.0013	0.0042	0.0016	0.0544	0.1363	0.0168	0	0	0.0156	0.012	0.0244	0.0003		MicroenvironmentScore	0.008	0.0031	0.0199	0.0958	0.0306	0.0819	0.0736	0.085	0.0816	0.01	0.0092	0.0083
