# Supplementary material for: Resistance to chemical carcinogenesis induction via a dampened inflammatory response in naked mole-rats
Source: Commun Biol. 2022 Mar 30;5:287. doi: 10.1038/s42003-022-03241-y (PMC8967925; doi:10.1038/s42003-022-03241-y)
Supplement: Supplementary file 5 — Supplementary Data 3 [file 42003_2022_3241_MOESM5_ESM.xlsx]

## Sheet: Sheet1
Supplementary Data 3: The source data underlying the graphs and charts in the main manuscript
Fig. 1b	weeks	mouse	NMR
	14	1
	15	1
	15	1
	16	1
	16	1
	17	1
	17	1
	17	1
	24	1
	114		0
	114		0
	114		0
	114		0
	114		0
	114		0
	114		0
	114		0
	114		0
Fig. 1e	% pH2AX+ cells					% 8-OHdG+ cells					% TUNEL+ cells
	Mouse		NMR			Mouse		NMR			Mouse		NMR
	Ctrl	3MC	Ctrl	3MC		Ctrl	3MC	Ctrl	3MC		Ctrl	3MC	Ctrl	3MC
	0	17.339	0	50.4091		3.95192	28.3554	18.8889	46.015		0.185185	3.15915	0.128866	4.22254
	0	25.013	0	19.2308		7.40409	23.2979	14.9404	45.8504		0.147059	4.85372	0.39885	5.91324
	0	25.4263	0	34.9439		10.27	20.0605	8.94406	35.1681		0	4.91353	0.530333	3.1663
Fig. 1f	Ctrl	3MC
	0.342466	7.26883
	0.25	9.61988
	1.27018	10.2151
Fig. 2b	weeks	mouse	NMR
	11	1
	16	1
	17	1
	17	1
	20	1
	30	1
	55		0
	55		0
	55		0
	55		0
	55		0
	55		0
Fig. 2d	Mouse		NMR
	Ctrl	DMBA	Ctrl	DMBA
	0	4.38462	0	1.25722
	0	6.57093	0.182482	3.14202
	0.225232	3.43897	0	1.99033
	0.159558	2.87407
Fig. 2g	Ctrl	DMBA/TPA
	11.2144	29.0696
	11.9285	20.6444
	16.0413	35.2209
Fig. 3c	CD45+ cells/area (mm2)					% CD45+ cells
	mouse		NMR			mouse		NMR
	Ctrl	3MC	Ctrl	3MC		Ctrl	3MC	Ctrl	3MC
	144.859	880.857	10.1693	38.2074		4.16609	10.6611	0.242718	1.49675
	173.834	594.019	22.5316	42.5208		5.1895	11.1846	0.14881	1.02789
	262.261	469.765	13.1864	53.0766		4.67031	11.6494	0.526316	1.33944
Fig. 3d	mouse		NMR
	Ctrl	3MC	Ctrl	3MC
	0	325.86	6.08406	0
	79.6553	490.975	0	20.9322
	81.0097	347.277	0	32.3879
	121.223	307.315
		329.855
Fig. 3e	Ctrl	3MC
	5.72921	21.6999
	0	9.33462
	0	61.734
		11.6116
		70.6654
Fig. 3h	mouse		NMR
	Ctrl	DMBA/TPA	Ctrl	DMBA/TPA
	3.47131	160.842	0	0
	75.3504	311.476	0	3.30675
	91.6768	407.204	0	6.00795
	189.144	330.628
Fig. 3i	mouse			NME
	Ctrl	Papilloma adjacent skin	Papilloma	Ctrl	DMBA/TPA
	215.861	427.469	1521.76	8.35268	22.0582
	186.91	486.65	2113.68	3.44054	48.5942
	178.945	449.945	1656.75	10.6595	43.1464
					73.4954
					22.729
Fig. 4a	Source data of left chart are provided in Sheet 2 and source data of right graph are provided as Supplementary Table 2.
Fig. 4c	mouse				NMR
	Ctrl	T/C	T/C/Z	T/C/Z/N	Ctrl	T/C	T/C/Z	T/C/Z/N
	0.643275	5.43856	22.7711	4.22473	0.989503	1.05586	2.55568	0.71178
	0.397515	7.29918	26.5258	2.641	0.476404	2.14675	2.89398	2.14219
	0.467179	4.4584	29.0875	3.75026	4.23079	1.99864	2.25063	3.03514
Fig. 4e	mouse			NMR
	Ctrl	LPS	3MC	Ctrl	LPS	3MC
	16.7976	12.0713	37.9956	14.7186	16.1355	13.9886
	20.2833	14.0228	35.8319	11.8236	14.8271	9.68464
	11.1282	15.0407	42.1732	13.5886	13.3216	16.5614
Fig. 5b	Cytoplasmic HMGB1+ cells/HMGB1+ cells (%)					CD45+ cells/area (mm2)					IBA1+ cells/area (mm2)
	Ctrl	WT+3MC	WT+GSK'872+3MC	KO+3MC		Ctrl	WT+3MC	WT+GSK'872+3MC	KO+3MC		Ctrl	WT+3MC	WT+GSK'872+3MC	KO+3MC
	18.4066	40.1362	10.3399	16.1137		198.699	530.713	207.055	250.623		394.102	571.207	414.167	311.881
	11.3776	24.9048	17.7233	19.8695		234.526	297.234	197.451	227.847		344.642	534.306	437.591	265.816
	7.92735	42.1328	13.6638	22.2058		198.313	572.962	153.424	498.387		227.586	466.85	271.894	525.706
		36.2318	9.79379	21.0851			476.06	282.792	347.205			502.997	329.345	361.491
		38.8836	19.5822				425.656	250.003				509.203	329.506
Fig. 5d	Male					Female
	weeks	WT+3MC	WT+GSK'872+3MC	KO+3MC		weeks	WT+3MC	KO+3MC
	11	1				16	1
	14	1				17	1
	14	1				17	1
	14	1				18	1
	16	1				18	1
	16	1				19	1
	16	1				19	1
	16	1				20	1
	18	1				21	0
	21	1				19		1
	23	1				19		1
	17		1			19		1
	17		1			21		1
	18		1			21		1
	18		1			50		0
	20		1			50		0
	21		1			50		0
	21		1
	18			1
	19			1
	19			1
	20			1
	21			1
	50			0

## Sheet: Sheet2
Fig. 4a
LPS Log2 fold change > 1, common in mouse and NMR	3MC and UV Log2 fold change > 1, in mouse	3MC and UV Log2 fold change > 1, in NMR
A2M	1700007K13RIK	ADAMTS15
ADAM9	2610528A11RIK	AEN
ADAMTS1	9530053A07RIK	ANGPTL4
ADAMTS4	AA467197	ATHL1
ADAMTS5	ACOD1	BPIFB4
ADAMTS9	ADAM8	CA12
ADAR	ADAMTS4	CD244
ADGRG3	ADGRG7	CLEC5A
ADM	AKR1B8	CPT1A
ADORA2A	ALOX15	DDB2
AEN	ANKRD1	FAM167A
AMPD3	APOL7C	FCGR3A
ANGPT2	APOL8	FETUB
ANGPTL4	APOL9A	FGL1
ANKRD1	APOL9B	HP
ANKRD2	APRT	IL33
ANKRD37	ARC	IL6
AOAH	AW112010	KIFC1
APOBR	B3GNT5	MDM2
APOLD1	BACH2OS	MILR1
ARG2	BATF2	MST1
ARID3A	BC100530	NAALADL1
ARID5A	BCL2A1A	PPBP
ASNS	BCL2A1B	PRG4
ATP1A1	BCL2A1D	PROKR2
AVPI1	BDKRB1	SELL
AZIN1	BGLAP3	SESN2
B2M	BRCA1	SGK1
B3GNT7	BST2	SHISA8
B4GALNT4	CALHM6	SPDL1
B4GALT5	CAR2	TEKT2
BACH1	CCDC184	TIMP1
BASP1	CCDC88B	VILL
BATF	CCL17
BATF2	CCL2
BAX	CCL22
BCL10	CCL3
BCL2L11	CCL4
BCL3	CCL5
BHLHA15	CCL7
BHLHE40	CCR3
BID	CCR7
BIRC3	CD177
BNC1	CD274
BST1	CD300LF
BST2	CD44
C1RL	CD80
C2	CDHR1
C3	CDKN1A
C5AR1	CELF5
CALCA	CEMIP
CALR	CES2E
CAMP	CH25H
CASP12	CHGA
CCDC86	CHIL3
CCL17	CKAP2
CCL2	CLEC4D
CCL20	CLEC4E
CCL4	CLEC7A
CCL5	COL6A4
CCNL1	CPNE7
CCR1	CRTAC1
CCR7	CSF3R
CCRL2	CTSS
CD14	CXCL1
CD274	CXCL10
CD300LF	CXCL5
CD302	CXCL9
CD33	CXCR2
CD38	CYP1A1
CD40	CYP4F18
CD44	D630023F18RIK
CD69	DDIAS
CD80	DEFB14
CDA	DHRS9
CDH3	DISP2
CDKN1A	DUSP5
CEACAM16	DYRK3
CEBPB	EME1
CEBPD	ETV4
CEBPE	F10
CFB	F7
CGAS	F830016B08RIK
CH25H	FASL
CHAC1	FCER1A
CHGA	FCGR4
CHST11	FCRLB
CITED1	FGF23
CLCF1	FOSL1
CLEC4D	FPR1
CLEC4E	FPR2
CLEC5A	GALNT6
CLIC4	GBP10
CLU	GBP2
CMPK2	GBP2B
CP	GBP3
CPNE8	GBP4
CREG2	GBP5
CRISPLD2	GBP6
CRYAB	GIMAP3
CSF2RB	GLIPR1
CSF3	GM12250
CSF3R	GM31763
CSRNP1	GM36582
CXADR	GM4841
CXCL1	GM5150
CXCL10	GM9733
CXCL11	GML2
CXCL13	GPR132
CXCL16	GPR171
CXCR1	GPR176
CXCR2	GPR35
CYP7B1	GPR55
DAXX	GPR65
DDX21	GPRC5A
DDX58	GSDMC
DEGS1	GTSE1
DERL3	GZMB
DHX58	H2-EB2
DIO2	H2-M11
DLL4	HDC
DNAH17	HK1OS
DNAJB11	HMGA2
DNAJB9	HSH2D
DOC2B	IDO2
DOCK5	IER5
DOK3	IFI47
DRAM1	IFITM3
DSG3	IGSF9B
DTX3L	IGTP
DUOXA2	IIGP1
DUSP1	IL12B
DUSP2	IL12RB1
DUSP5	IL18BP
DUSP6	IL18RAP
EBI3	IL1B
ECEL1	IL1F6
EHF	IL21R
EIF2AK2	IL27
EIF4A1	IL2RG
ELF3	IL33
ELL2	INSL6
EPAS1	INSRR
EPGN	IRGM1
ERAP1	IRGM2
EXOC3L4	ISG15
FAM167B	ITGAL
FAS	JAML
FBXO32	KCTD4
FCER1G	KIFC1
FCGR2B	KLRA17
FETUB	KLRA2
FGF23	KRT6B
FGFBP1	LCE1D
FGR	LCE1E
FKBP5	LCE1F
FMNL2	LCE1G
FOSL1	LCE1H
FOSL2	LCE1I
FPR1	LCE1J
FPR2	LCE1K
FTH1	LCE3F
FYB	LCE6A
GAB2	LILRA6
GALNT6	LOC106557447
GBP3	LY6C2
GBP5	LY6I
GBP6	MATN1
GCA	MCEMP1
GCH1	MCPT8
GFPT2	MEFV
GGT1	MGARP
GIMAP6	MIR155HG
GJA1	MIRT1
GJB2	MIRT2
GLIPR2	MLKL
GLT1D1	MMP12
GNA14	MMP13
GPHB5	MMP25
GPR132	MS4A4A
GPR4	MS4A4B
GPR84	MS4A4C
GPRC5A	MS4A6D
GREM1	MTHFD1L
GRINA	MXD3
GRPEL2	NEXMIF
GRWD1	NRG1
GSAP	OAS1A
GTPBP4	OAS3
HAS1	OSM
HAS3	P4HA3
HCAR2	PADI4
HCK	PGLYRP1
HCLS1	PLIN2
HELZ2	PLK2
HERC6	PLOD2
HIF1A	PMAIP1
HIVEP3	PRG4
HK3	PSRC1
HMGA2	RGS1
HOXD10	RIPK3
HP	RNASE2A
HRH2	ROBO3
HSH2D	RPRM
HSP90B1	S100A8
HSPA5	S100A9
HSPA8	S1PR3
HSPH1	SAA3
HYOU1	SAMSN1
ICAM1	SELL
IDO1	SERPINA3F
IDO2	SERPINB3A
IER3	SERPINB6B
IFI35	SH2D5
IFI44	SIRPB1B
IFIH1	SIRPB1C
IFIT3	SLAMF6
IFITM2	SLAMF8
IFITM3	SLC2A6
IFNAR2	SLC37A2
IFNG	SLC7A11
IFNGR1	SLFN1
IGF1R	SLFN10-PS
IGSF6	SLFN2
IKBKE	SLFN4
IL10	SLN
IL13RA1	SLPI
IL13RA2	SLURP2
IL15RA	SNHG15
IL17RA	SOX15
IL18RAP	SPIB
IL19	SPRR1B
IL1A	SPRR2D
IL1B	STAT1
IL1R1	STFA1
IL1R2	STFA2
IL1RL1	STFA2L1
IL1RN	STFA3
IL21R	STX11
IL24	TARM1
IL27	TCF24
IL2RA	TDH
IL33	TGTP2
IL4I1	THBS1
IL6	TIMP1
IL7R	TLR12
IRF1	TLR13
IRF7	TMC8
IRF9	TNC
ISG15	TNFRSF10B
ISG20	TNFRSF9
ITGAM	TNFSF4
ITGB3	TNFSF9
JAK2	TRAF1
JUNB	TREM1
KIF17	TREM3
KLK13	TREML2
KLK6	TRIM30BZ
KRT16	TRPM2
KRT6A	UPP1
LAYN	VCAM1
LBP	ZBP1
LCN2	ZMYND15
LCP1
LCP2
LGALS3BP
LGMN
LIF
LILRA6
LIPG
LITAF
LMCD1
LRG1
LRP8
LRRC8A
LTB4R2
LTF
LVRN
LY6E
LY75
LYN
MAB21L3
MANF
MAP2K1
MAP3K6
MAP4K4
MAPK6
MARCKSL1
MCL1
MCOLN2
MCTP2
MEFV
MGAM
MILR1
MMP19
MMP25
MMP3
MMP7
MMP8
MMP9
MOCOS
MOCS1
MSN
MT3
MTHFD2
MUC1
MXD1
MYBBP1A
MYD88
MYF6
N4BP1
NADK
NAMPT
NCF1
NCF4
NEK6
NFE2
NFIL3
NFKB1
NFKB2
NFKBIA
NFKBID
NFKBIE
NFKBIZ
NLRC5
NLRP3
NMI
NOP2
NPEPPS
NTS
NUS1
OAS2
OLFM4
ORM1
OSM
OSMR
OSR1
PABPC1
PADI4
PARP10
PARP12
PARP14
PARP9
PARVG
PDE4B
PDGFRA
PDIA4
PDK4
PDPN
PFKFB3
PGF
PGS1
PHLDA1
PIK3AP1
PIK3R5
PILRA
PIM1
PLA1A
PLA2G7
PLAC8
PLAUR
PLBD1
PLEK
PLEKHO2
PLK2
PLOD3
PLSCR1
PMAIP1
PNP
PNRC1
POLR1B
POU2F2
PPBP
PRAM1
PRG4
PROCR
PROK2
PRSS27
PRSS53
PSMB10
PSMB8
PSMB9
PSME1
PSME2
PTGES
PTGIR
PTGS2
PTPN1
PTPN12
PTPRN
PTX3
PVR
RAB20
RAC2
RAP1GAP2
RASL10B
RDH16
RELB
RGS1
RGS16
RHOH
RIPOR2
RND1
RNF122
RNF19B
RNF213
RRAD
RRAS2
RRP12
RRP15
RRS1
RSAD2
RTP4
RUNX1
S100A8
S100A9
S1PR3
SAMSN1
SAP30
SAT1
SBNO2
SCRG1
SDC4
SDF2L1
SELL
SELP
SELPLG
SEMA3A
SEMA7A
SERPINE1
SERPING1
SH2D3C
SH2D5
SHB
SHISA5
SHMT2
SLA
SLAMF1
SLC10A6
SLC11A1
SLC15A3
SLC16A3
SLC20A1
SLC25A37
SLC26A4
SLC2A1
SLC2A3
SLC2A6
SLC39A1
SLC39A10
SLC39A14
SLC39A6
SLC3A2
SLC41A2
SLC4A8
SLC7A2
SLCO2A1
SLCO4C1
SLPI
SMIM3
SNAI1
SNAPC1
SNX10
SNX20
SOCS1
SOCS3
SOD2
SPI1
SPRED3
SRGN
STAT1
STAT2
STAT3
STAT4
STC1
STEAP1
STEAP2
STEAP4
STX11
SULT4A1
SYCP2
SYN2
SYT2
TAF1D
TAP1
TAP2
TAPBP
TBL3
TEC
TFPI2
TGIF1
TGM2
THBS1
THEMIS2
TIFA
TIMP1
TLR2
TLR4
TMEM140
TMEM173
TMEM176A
TMEM176B
TMEM243
TMEM51
TNC
TNF
TNFAIP2
TNFAIP3
TNFAIP6
TNFRSF12A
TNFRSF1B
TNFRSF8
TNIP1
TNIP3
TRAF1
TRAFD1
TRIB1
TRIB3
TRIM21
TRIM25
TRIM63
TRMT61A
TRPM2
UAP1
UBA7
UBE2F
UBE2L6
UCK2
UGDH
UPP1
URB1
USP18
VAV1
VCAN
VGF
VMP1
WARS
WDR43
XAF1
XDH
ZBP1
ZC3H12A
ZC3H12C
ZDHHC13
ZFP36
ZMYND15
